# Supplementary material for: Determinants and prognostic implications of instantaneous wave-free ratio in patients with mild to intermediate coronary stenosis: Comparison with those of fractional flow reserve
Source: PLoS One. 2020 Aug 6;15(8):e0237275. doi: 10.1371/journal.pone.0237275 (PMC7410195; doi:10.1371/journal.pone.0237275)
Supplement: S1 Dataset — (XLSX) [file pone.0237275.s008.xlsx]

## Sheet: Lesion data
new ID	Sex(Male 1、Female 2)	Age	BMI	eGFR	CKD+(eGFR<60 )	HD(+ 1, - 0)	HT(+ 1, - 0)	HLP(+ 1, - 0)	DM(+ 1, - 0)	Smoking (+ 1, - 0)	Current 1,others 0	OMI (+ 1, - 0)	PCI.CABG history (+ 1, - 0)	CABG history (+ 1, - 0)	PCI history (+ 1, - 0)	Stenting history (+ 1, - 0)	VD number	TC	HDL	Trig	LDL-C	Hb	Hb<11	HbA1c	hsCRP	BNP	AS (+ 1, - 0)	AVA	Vmax	LAD1、nonLAD2	FFR target vesssel	seg	FFR	iFR	DS(%)	TVD(MLD)	RVD	BARI score	proximal lesion (+ 1, - 2)	diffuse lesion (+ 1, - 2)
A-1	2	65	21.43	90	0	0	1	1	1	0	0	0	1	0	1	1	1	154	50	128	78	13.4	0	7	0.011	28.1	0		1.8	1	LAD	7	0.86	0.96	57	1.37	3.22	20.8333	2	2
A-2	2	62	28.46	75	0	0	1	1	1	0	0	1	1	0	1	1		200	56	123	119	15	0	6.1			0		1.4	2	RCA	1	0.96	1	35	2.34	3.59	9.52381	2	2
A-3	2	62	28.46	75	0	0	1	1	1	1	1	1	1	0	1	1	2	200	56	123	119	15	0	6.1	0.055	20.4	0		1.4	2	LCX	12	0.73	0.9	54	0.95	2.05	14.2857	2	2
A-4	2	65	21.43	90	0	0	1	1	1	1	1	0	1	0	1	1	1	154	50	128	78	13.4	0	7	0.011	28.1	0		1.8	1	LAD	9	0.67	0.84	50	0.72	1.44	20.8333	2	1
A-5	2	62	28.46	75	0	0	1	1	1	1	1	1	1	0	1	1	2	200	56	123	119	15	0	6.1	0.055	20.4	0		1.4	1	LAD	7	0.78	0.87	45	1.26	2.29	23.8095	2	2
A-6	1	53	29.31	80	0	0	1	1	1	1	1	0	1	0	1	1	1	213	43	480	98	17.5	0	7	0.047	19.2	0		1.4	2	RCA		0.83	1.03	54	1.8	3.9	8.33333	2	2
A-7	1	65	31.36	57	1	0	1	1	0	0	0	0	0	0	0	0	2	174	43	192	93	16.5	0	5.3	0.11	16.2	0		1.3	1	LAD	6	0.68	0.95	55	1.41	3.1	39.1304	2	2
A-8	1	65	31.36	57	1	0	1	1	0	0	0	0	0	0	0	0	2	174	43	192	93	16.5	0	5.3	0.11	16.2	0		1.3	2	RCA	2	0.79	0.96	40	1.57	2.61	13.0435	2	1
A-9	1	53	29.31	80	0	0	1	1	1	1	1	0	1	0	1	1	1	213	43	480	98	17.5	0	7	0.047	19.2	0		1.4	1	LAD	7	0.68	0.89	45	1.12	2.03	16.6667	1	1
A-10	2	88	25.08	49	1	0	1	1	0	0	0	0	0	0	0	0	1	209	61	157	117	14	0	5.7	0.239	115.4	0		1.2	1	LAD	7	0.92	0.97	46	1.49	2.74	23.8095	2	2
A-11	1	67	20.2	67	0	0	1	1	0	1	1	0	0	0	0	0	0	105	36	99	49	12.5	0	5.6	3.925	23.5	0		1.2	1	LAD	9	0.87	0.93	57	0.82	1.9	13.0435	2	2
A-12	1	67	20.2	67	0	0	1	1	0	0	0	0	0	0	0	0	0	105	36	99	49	12.5	0	5.6	3.925	23.5	0		1.2	2	RCA		0.88	0.98	47	1.34	2.53	13.0435	2	2
A-13	1	67	23.81	58	1	0	1	1	0	0	0	0	1	0	1	1	1	229	59	251	120	13.8	0	5.6	0.254	42.2	0		1.8	2	RCA	1	0.76	0.95	51	1.66	3.38	23.8095	2	2
A-14	1	80	28.77	76	0	0	1	1	0	0	0	0	0	0	0	0	0	220	50	174	135	16.4	0	5.8	0.677	27.4	0		1.2	1	LAD	7	0.8	0.81	45	1.58	2.85	30.7692	2	2
A-15	1	75	21.53	65	0	0	1	1	1	1	1	1	1	0	1	1	1	193	58	379	59	13.8	0	6.6	0.082	169	0		1.2	2	LCX	14	0.92	0.93	41	1.33	2.25	12.5	2	2
A-16	1	75	19.83	59	1	0	1	1	1	1	1	1	1	0	1	1	0	218	73	120	121	13.7	0	6.2	0.031		0		1.3	1	LAD	7	0.86	0.94	46	1.46	2.69	16.6667	2	2
A-17	1	75	21.53	65	0	0	1	1	1	1	1	1	1	0	1	1	1	193	58	379	59	13.8	0	6.6	0.082	169	0		1.2	2	LCX	13	0.93	1	40	1.01	1.69	12.5	2	2
A-18	1	78	26.1	56	1	0	1	1	1	1	1	1	1	0	1	1	1	141	34	76	92	14.1	0	6.4	0.194	172.3	0		1	2	RCA	2	0.9	0.97	43	1.48	2.58	13.6364	2	1
A-19	1	72	18.76	8	1	1	1	1	1	1	1	0	0	0	0	0	1	135	39	104	75	12.3	0	6.6	0.093	217	0		1.5	1	LAD	7	0.74	0.9	41	1.53	2.61	23.8095	1	1
A-20	2	80	25.93	36	1	0	1	1	1	0	0	0	1	0	1	1	0	167	66	281	45	11.5	0	6.5	0.066	24.5	1	0.96	3.4	2	LCX	13	0.94	0.95	48	1.23	2.34	18.1818	2	2
A-21	2	67	27.88	76	0	0	0	1	1	0	0	0	0	0	0	0	2	229	61	182	132	14.4	0	8.4	0.065	22.7	0		2	2	LCX	14	0.76	0.95	45	1.2	2.2	13.0435	2	2
A-22	1	75	19.45	60	0	0	1	1	0	0	0	1	1	0	1	1	2	152	31	80	105	9.4	1	6	0.487	79.7	0		1.3	2	RCA		0.74	0.95	33	1.68	2.51	9.09091	2	1
A-23	2	67	27.88	76	0	0	0	1	1	1	1	0	0	0	0	0	2	229	61	182	132	14.4	0	8.4	0.065	22.7	0		2	1	LAD	6	0.69	0.88	33	1.18	1.76	47.8261	2	1
A-24	2	79	28.23	66	0	0	1	1	0	0	0	0	1	0	1	1	0	182	67	76	100	11.6	0	6.1	0.083	32.3	0		1.8	1	LAD	7	0.83	0.92	59	1	2.48	16	2	2
A-25	2	76	21.79	78	0	0	1	1	1	0	0	0	1	0	1	1	0	156	46	125	85	12.8	0	6.7	0.025	254.9	0		1.3	1	LAD	6	0.84	0.96	52	1.41	2.91	47.619	2	2
A-26	2	76	21.79	78	0	0	1	1	1	0	0	0	1	0	1	1	0	156	46	125	85	12.8	0	6.7	0.025	254.9	0		1.3	2	LCX	13	0.81	0.98	35	1.51	2.33	23.8095	2	2
A-27	2	54	21.37	61	0	0	1	1	1	0	0	0	0	0	0	0	2	263	55	358	136	12.4	0	9	0.074	99.2	0		1.3	1	LAD	6	0.78	0.89	47	1.52	2.89	52.381	2	1
A-28	1	66	20.15	76	0	0	1	1	1	1	1	0	1	0	1	1	1	156	52	206	63	15.6	0	8.1	0.085	10	0		1.1	1	LAD	7	0.82	0.93	58	1.12	2.64	21.0526	1	2
A-29	1	66	20.15	76	0	0	1	1	1	1	1	0	1	0	1	1	1	156	52	206	63	15.6	0	8.1	0.085	10	0		1.1	1	LAD	8	0.71	0.88	56	0.65	1.45	15.7895	2	2
A-30	2	72	26.73	72	0	0	1	1	0	0	0	1	1	0	1	1	1	160	44	112	94	13.1	0	6	0.051	82.8	0		1.8	2	LCX	11	0.87	0.95	63	1.23	3.32	30.4348	2	2
A-31	1	80	25.96	9	1	1	1	1	0	0	0	0	1	0	1	1	0	129	38	80	75	14	0	6	0.107	140	0		1.8	2	RCA	3	0.86	0.95	52	1.9	3.93	22.7273	2	2
A-32	2	72	26.73	72	0	0	1	1	0	1	1	1	1	0	1	1	1	160	44	112	94	13.1	0	6	0.051	82.8	0		1.8	1	LAD	6	0.71	0.83	64	2.2	6.02	52.1739	1	1
A-33	1	67	25.9	74	0	0	1	1	1	1	0	1	1	0	1	1	2	160	33	397	48	14.8	0	7.7	0.068	49.7	0		1.5	1	LAD	7	0.78	0.93	43	1.42	2.49	23.0769	1	2
A-34	1	67	25.9	74	0	0	1	1	1	1	0	1	1	0	1	1	2	160	33	397	48	14.8	0	7.7	0.068	49.7	0		1.5	2	LCX	13	0.75	0.95	52	1.16	2.41	30.7692	1	2
A-35	1	77	23.32	38	1	0	1	1	0	1	1	0	1	0	1	1	2	157	43	183	77	10.5	1	5.6	0.086	171.1	0		1.9	1	LAD	7	0.81	0.91	53	1.2	2.58	26.087	2	2
A-36	1	76	18.76	55	1	0	1	1	1	1	1	1	1	0	1	1	1	195	40	182	119	12.1	0	6.3	0.146	392.1	1	0.98	4.4	1	LAD	6	0.75	0.82	41	1.65	2.82	52	2	2
A-37	1	67	22.31	69	0	0	1	1	1	0	0	1	1	0	1	1	1	165	29	118	56	12.7	0	7.6	0.011	33.2	0		1.7	2	LCX	14	0.83	0.94	51	0.51	1.03	13.0435	1	1
A-38	1	69	32.79	81	0	0	1	1	1	0	0	1	1	0	1	1	0	145	64	94	62	15.3	0	7.7	0.096	41.2	0		1.3	2	LCX	13	0.83	0.98	50	1.11	2.21	18.1818	2	2
A-39	1	67	22.31	69	0	0	1	1	1	1	1	1	1	0	1	1	1	165	29	118	56	12.7	0	7.6	0.011	33.2	0		1.7	1	LAD	7	0.63	0.65	62	0.86	2.25	47.8261	1	1
A-40	1	73	25.82	55	1	0	1	1	0	1	0	0	1	0	1	1	1	147	50	330	31	14.2	0	5.7	0.135	21.2	0		1.8	2	LCX	11	0.92	0.98	63	1.45	3.94	23.0769	2	2
A-41	1	71	21.16	81	0	0	0	1	0	1	1	0	1	0	1	1	0	257	60	93	178	13.8	0	5.8	0.034	55.4	0			2	RCA	1	0.95	0.98	40	1.83	3.04	18.5185	2	2
A-42	1	71	21.16	81	0	0	0	1	0	1	1	0	1	0	1	1	0	257	60	93	178	13.8	0	5.8	0.034	55.4	0			1	LAD	7	0.84	0.91	50	0.98	1.97	33.3333	2	2
A-43	1	73	25.82	55	1	0	1	1	0	1	0	0	1	0	1	1	1	147	50	330	31	14.2	0	5.7	0.135	21.2	0		1.8	1	LAD	7	0.79	0.93	53	1.39	2.34	34.6154	2	2
A-44	2	66	27.51	51	1	0	1	1	0	0	0	1	1	0	1	1	1	173	55	78	102	12	0	6.4	0.046	35.2	0		1.2	1	LAD	6	0.76	0.94	49	1.36	2.67	47.619	2	2
A-45	1	67	20.95	57	1	0	1	1	0	1	1	0	1	0	1	1	1	138	35	129	77	12.5	0	5.6	0.302	49.9	0		1.9	1	LAD	8	0.78	0.91	45	1.09	1.99	25	2	2
A-46	1	82	20.82	29	1	0	1	1	0	1	1	1	1	0	1	1	0	163	44	95	100	12	0	6.1	0.471	118.9	0		1	2	RCA		0.97	1.08	35	1.43	2.18	14.8148	2	2
A-47	1	72	26.5	84	0	0	1	1	1	1	1	0	0	0	0	0	2	198	43	102	135	16	0	7.9	0.059	6.2	0		1.5	1	LAD	6	0.65	0.82	39	1.24	2.04	52.6316	2	1
A-48	1	44	20.43	98	0	0	1	1	0	1	1	0	1	0	1	1	0	143	55	57	77	13.7	0	5.8	0.009	11.9	0		1.3	1	LAD	7	0.81	0.93	53	1.2	2.57	24	2	2
A-49	1	44	20.43	98	0	0	1	1	0	1	1	0	1	0	1	1	0	143	55	57	77	13.7	0	5.8			0		1.3	2	RCA		0.88	1	67	1.45	4.39	8	2	2
A-50	1	44	20.43	98	0	0	1	1	0	1	1	0	1	0	1	1	0	143	55	57	77	13.7	0	5.8	0.009	11.9	0		1.3	2	LCX	14	0.91	1.04	58	0.95	2.24	8	2	2
A-51	2	66	22.17	65	0	0	1	1	0	0	0	1	1	0	1	1	0	145	40	144	76	11.6	0	5.9	0.033	69.8	0		1.9	2	RCA	1	0.95	0.99	45	1.6	2.89	20.8333	2	2
A-52	1	51	21.99	100	0	0	0	1	0	1	1	1	1	0	1	1	1	148	43	148	75	12.7	0	5.6	0.128	41.4	0		1.5	1	LAD	7	0.83	0.94	46	1.8	3.32	23.8095	2	2
A-53	1	51	21.99	100	0	0	0	1	0	1	1	1	1	0	1	1	1	148	43	148	75	12.7	0	5.6	0.128	41.4	0		1.5	1	LAD	9	0.68	0.92	54	1.05	2.26	19.0476	2	2
A-54	1	62	34.52	51	1	0	1	1	1	1	1	0	1	0	1	1	0	149	28	301	61	13	0	8.6	0.11	24.3	0		1	1	LAD	7	0.84	0.93	40	1.83	3.06	31.5789	2	2
A-55	1	62	34.52	51	1	0	1	1	1	1	1	0	1	0	1	1	0	149	28	301	61	13	0	8.6	0.11	24.3	0		1	2	RCA	2	0.89	0.94	51	1.82	3.7	15.7895	2	2
A-56	1	76	21.17	49	1	0	0	1	0	0	0	0	1	0	1	1	1	170	61	144	80	12.5	0	6	0.089	55.8	0		1.4	1	LAD	7	0.79	0.93	52	1.25	2.62	32	2	2
A-57	1	73	22.46	80	0	0	1	1	1	0	0	1	1	0	1	1	1	120	33	147	58	13.2	0	9.7	1.898	61.1	0		1.2	1	LAD	8	0.74	0.9	57	1.09	2.52	15	2	1
A-58	1	73	22.46	80	0	0	1	1	1	0	0	1	1	0	1	1	1	120	33	147	58	13.2	0	9.7	1.898	61.1	0		1.2	1	LAD	9	0.78	0.86	62	0.78	2.05	20	2	2
A-59	1	80	26.91	67	0	0	1	1	1	0	0	1	1	0	1	0	0	214	48	314	103	17.4	0	6.7	0.177	649.4	0		1.2	1	LAD	7	0.88	0.93	48	1.18	2.25	17.3913	2	2
A-60	1	64	27.03	87	0	0	1	1	0	1	0	1	1	0	1	1	0	158	60	169	64	14.8	0	5.5	0.057	71.1	0		1.2	2	RCA		0.99	1.04	30	1.75	2.51	12	2	2
A-61	1	72	29.92	38	1	0	1	1	1	1	1	1	1	1	1	1	1	125	28	304	36	11.3	0	9.1	0.059	46.1	0		1.1	2	RCA	1	0.88	0.95	44	1.31	2.32	21.0526	2	2
A-62	1	75	25.19	50	1	0	1	1	1	1	1	1	1	0	1	1	2	132	44	129	62	13.7	0	6	0.11	273.9	0		2	1	LAD	7	0.79	0.89	35	1.08	1.66	28.5714	2	2
A-63	1	72	26.25	52	1	0	1	1	1	1	1	1	1	0	1	1	1	171	43	323	63	13.8	0	6.2	0.036	112	0		1.4	1	LAD	7	0.72	0.91	51	1.08	2.2	18.5185	2	2
A-64	1	70	27.64	61	0	0	1	1	0	1	1	1	1	0	1	1	1	199	56	400	74	15.8	0	5.5	0.048	17	0		2	1	LAD	7	0.78	0.92	63	1.02	2.76	31.8182	2	2
A-65	2	63	24.83	43	1	0	1	1	1	1	1	1	1	0	1	1	0	206	70	74	121	12.3	0	7	0.034	100.6	0		1.6	2	LCX	13	0.91	0.99	47	1.33	2.51	9.09091	2	2
A-66	2	63	24.83	43	1	0	1	1	1	1	1	1	1	0	1	1	0	206	70	74	121	12.3	0	7	0.034	100.6	0		1.6	2	RCA		0.86	0.92	43	1.2	2.1	9.09091	1	2
A-67	2	73	19.59	57	1	0	0	1	0	0	0	0	0	0	0	0	0	202	71	172	97	15.7	0	6.1	0.044	11.8	0		1.1	1	LAD	7	0.81	0.93	48	1.06	1.98	19.2308	2	2
A-68	1	78	20.56	76	0	0	1	1	0	0	0	1	1	1	1	1	0	166	46	206	79	14.3	0	5.7	0.016	142.9	0		1.3	1	LAD	7	0.83	0.95	57	0.97	2.28	27.2727	1	2
A-69	2	68	18.79	67	0	0	1	1	0	0	0	1	1	0	1	1	0	172	65	80	91	12.1	0	6.1	0.041	158.5	0		1.4	1	LAD	7	0.83	0.94	53	1.02	2.17	21.0526	2	2
A-70	2	68	18.79	67	0	0	1	1	0	0	0	1	1	0	1	1	0	172	65	80	91	12.1	0	6.1	0.041	158.5	0		1.4	2	LCX	13	0.84	0.97	57	0.95	2.2	15.7895	1	1
A-71	2	68	18.79	67	0	0	1	1	0	0	0	1	1	0	1	1	0	172	65	80	91	12.1	0	6.1			0		1.4	2	RCA		0.98	1.01	42	1.37	2.34	10.5263	2	2
A-72	2	89	23.62	23	1	0	1	1	1	0	0	1	1	0	1	1	0	154	45	116	86	12	0	7.3	0.33	61.7	0		1.5	1	LAD	9	0.78	0.82	47	0.93	1.75	13.0435	2	2
A-73	2	82	23.68	57	1	0	1	1	0	0	0	0	1	0	1	1	0	186	56	103	109	12.3	0	6.3	0.027	41.8	0		1.5	2	RCA	2	0.9	0.94	58	1.2	2.89	9.52381	2	2
A-74	2	68	26.51	75	0	0	1	1	1	0	0	0	1	0	1	1	1	232	54	233	131	14.5	0	6.6	0.028	32.8	0		1.7	1	LAD	6	0.69	0.91	59	1.02	2.46	47.8261	2	1
A-75	1	74	23.71	67	0	0	1	1	0	0	0	1	1	0	1	1	0	148	57	112	69	14	0	6	0.037	48	0		1.8	2	LCX	13	0.93	0.99	56	1.08	2.44	13.0435	2	2
A-76	1	74	23.71	67	0	0	1	1	0	0	0	1	1	0	1	1	0	148	57	112	69	14	0	6	0.037	48	0		1.8	2	RCA	3	0.91	1	54	1.51	3.25	17.3913	2	2
A-77	1	58	22.21	63	0	0	1	1	1	1	1	1	1	0	1	1	0	137	50	68	73	13.7	0	5.5	0.018		0		1.8	2	RCA	2	0.84	0.95	43	1.48	2.62	13.0435	2	1
A-78	1	89	21.86	34	1	0	1	1	0	1	0	0	0	0	0	0	2	158	44	93	95	11.3	0	5.8	0.136	33.6	1	0.74	4.5	1	LAD	7	0.75	0.86	58	1.27	3.02	18.5185	2	1
A-79	1	89	21.86	34	1	0	1	1	0	1	0	0	0	0	0	0	2	158	44	93	95	11.3	0	5.8	0.136	33.6	1	0.74	4.5	2	LCX	11	0.74	0.88	71	0.67	2.29	18.5185	2	2
A-80	2	80	24.84	36	1	0	1	1	0	0	0	1	1	0	1	1	0	134	51	155	52	12.5	0	5.6	0.048	36.9	0		1.2	2	LCX	14	0.93	0.97	59	1.16	2.82	22.7273	1	1
A-81	2	65	27	50	1	0	1	1	1	0	0	1	0	0	0	0	1	158	36	190	84	10.9	1	7.5	0.185	25.8	1	1.12	2.3	1	LAD	7	0.77	0.89	59	0.78	1.93	27.2727	2	2
A-82	2	73	17.77	67	0	0	1	1	0	1	0	0	0	0	0	0	0	185	41	166	111	11.9	0	5.6	0.712	57.7	0		1.5	2	RCA	2	0.88	0.94	53	1.11	2.37	14.2857	2	1
A-83	1	79	23.97	59	1	0	1	1	1	1	1	0	1	0	1	1	0	147	43	312	42	15.5	0	7.5	0.113	10	0		1.4	2	LCX	13	0.83	0.96	63	1.05	2.84	14.2857	2	2
A-84	1	79	23.97	59	1	0	1	1	1	1	1	0	1	0	1	1	0	147	43	312	42	15.5	0	7.5	0.113	10	0		1.4	2	RCA		0.85	0.99	46	0.93	1.73	9.52381	2	2
A-85	2	76	21.42	61	0	0	1	1	1	0	0	0	1	0	1	1	0	158	56	220	58	13.6	0	5.9	0.02	12.4	0		1.3	1	LAD	7	0.88	0.96	42	1.36	2.35	16	2	1
A-86	1	84	20.6	41	1	0	1	1	0	1	1	0	0	0	0	0	0	163	58	79	89	9.6	1	4.8	0.011	296	1	1.12	3.4	2	RCA	1	0.86	0.91	58	1.09	2.57	22.2222	2	2
A-87	1	72	18.57	109	0	0	1	1	0	1	0	1	1	0	1	1	0	128	44	151	54	13.9	0	5.9	0.022	23.4	0		1.2	2	LCX	14	0.86	0.95	39	1.51	2.49	11.5385	2	2
A-88	1	72	18.57	109	0	0	1	1	0	1	0	1	1	0	1	1	0	128	44	151	54	13.9	0	5.9	0.022	23.4	0		1.2	1	LAD	7	0.84	0.96	40	1.61	2.68	19.2308	2	2
A-89	1	81	23.7	85	0	0	1	1	1	1	1	0	1	0	1	1	1	146	41	145	76	14.6	0	6.1	0.022	16.7	0		1.4	2	LCX	11	0.86	0.96	41	0.95	1.62	20	2	2
A-90	1	58	29.77	75	0	0	1	1	1	1	1						1	185	46	149	109	15.6	0	6.6	0.057	9.3	0		1.7	2	RCA	2	0.93	0.99	57	1.3	3	14.2857	2	2
A-91	1	58	29.77	75	0	0	1	1	1	1	1						1	185	46	149	109	15.6	0	6.6	0.057	9.3	0		1.7	2	LCX	13	0.93	0.99	49	1.55	3.05	14.2857	2	2
A-92	2	79	18.1	69	0	0	1	1	1	0	0	1	1	0	1	0	0	198	60	186	101	12.8	0	7.4	4.57	36.9	0		1.2	1	LAD	9	0.86	0.95	69	1.04	3.36	19.2308	2	2
A-93	1	72	19.86	7	1	1	1	0	1	0	0	0	0	0	0	0	2	128	41	83	70	10.7	1	4.5	0.758	1550	0		1.5	1	LAD	7	0.75	0.83	43	2.15	3.79	44.8276	2	2
A-94	2	76	22.51	77	0	0	1	1	1	0	0	1	1	0	1	1	0	168	74	115	78	13.8	0	6.8	0.008		0		1.2	1	LAD	9	0.81	0.94	56	1.11	2.53	18.5185	2	2
A-95	2	76	22.51	77	0	0	1	1	1	0	0	1	1	0	1	1	0	168	74	115	78	13.8	0	6.8			0		1.2	1	LAD	7	0.91	0.94	48	1.36	2.61	14.8148	2	1
A-96	2	76	22.51	77	0	0	1	1	1	0	0	1	1	0	1	1	0	168	74	115	78	13.8	0	6.8	0.008		0		1.2	2	LCX	13	0.95	1	45	1.48	2.67	14.8148	2	2
A-97	1	81	21.6	62	0	0	1	1	0	1	1	0	0	0	0	0	1	205	26	401	138	14.3	0	5.5	0.108	81.1	0		1.5	2	RCA	1	0.86	1	68	1.05	3.3	33.3333	2	2
A-98	1	67	29.29	81	0	0	1	1	1	1	1	0	1	0	1	1	1	161	32	124	104	14.4	0	7.3	0.043	34.8	0		1.3	2	RCA		0.72	0.94	56	0.96	2.2	13.6364	2	1
A-99	1	67	24.72	70	0	0	0	1	1	1	1	0	1	0	1	1	1	129	43	123	61	14.3	0	7.3	0.071	8.3	0		1.2	2	RCA		0.93	1.01	40	1.55	2.58	12	2	2
A-100	1	67	24.72	70	0	0	0	1	1	1	1	0	1	0	1	1	1	129	43	123	61	14.3	0	7.3	0.071	8.3	0		1.2	1	LAD	7	0.78	0.89	37	1.28	2.04	20	2	2
A-101	1	87	18.47	46	1	0	1	1	0	1	1	0	1	0	1	1	0	125	44	69	67	12.8	0	5.6	0.06	93.8	0		1.1	1	LAD	7	0.83	0.93	52	1.25	2.58	25.9259	2	2
A-102	1	81	27.04	73	0	0	1	1	0	1	1	0	1	0	1	1	0	134	36	108	76	13.5	0	5.6	0.056		0		1.5	1	LAD	7	0.81	0.95	45	1.61	2.93	37.5	1	2
A-103	1	63	24.03	74	0	0	1	1	0	1	1	1	1	0	1	1	0	158	45	113	90	14.2	0	5.9	0.037	27.1	0		1.1	2	LCX	13	0.8	0.98	46	1.25	3.46	14.8148	2	1
A-104	1	87	18.47	46	1	0	1	1	0	1	0	0	1	0	1	1	0	125	44	69	67	12.8	0	5.6	0.06	93.8	0		1.1	2	RCA	2	0.95	0.99	48	2.06	3.95	25.9259	2	2
A-105	2	73	17.92	89	0	0	0	1	0	0	0	0	0	0	0	0	0	275	98	82	161	14.9	0	5.8	0.017	30.3	0		1.5	1	LAD	6	0.88	0.95	47	1.32	2.47	37.5	2	2
A-106	1	69	23.83	38	1	0	1	1	1	0	0	0	1	0	1	1	1	144	35	131	83	14.4	0	7.2	0.018		0		1.3	1	LAD	8	0.77	0.93	53	1.22	2.62	20	2	2
A-107	1	71	23.51	70	0	0	1	1	1	1	1	1	1	0	1	1	3	191	31	166	127	14.4	0	6.7	0.418		0		1.2	1	LAD	6	0.76	0.88	56	1.63	3.66	42.8571	2	2
A-108	1	76	25.04	70	0	0	1	1	1	1	1	0	1	0	1	1	0	151	44	112	85	15.2	0	6.2	0.095		0		1.2	1	LAD	7	0.81	0.92	57	1.12	2.6	16.6667	1	1
A-109	1	74	25.67	51	1	0	1	0	1	1	1	0	0	0	0	0	0	160	40	69	106	15.3	0	7	0.285		0		1.7	2	RCA	3	0.81	1.03	47	1.41	2.67	28.5714	2	2
A-110	1	70	21.57	65	0	0	1	0	1	1	1	0	0	0	0	0	1	188	74	75	99	13.9	0	5.5	1.325		0		1.8	2	RCA		0.88	0.95	54	1.17	2.53	8	2	1
A-111	1	70	21.57	65	0	0	1	0	1	1	1	0	0	0	0	0	1	188	74	75	99	13.9	0	5.5	1.325		0		1.8	1	LAD	7	0.7	0.91	47	1.15	2.18	24	2	1
A-112	1	77	21.19	11	1	1	1	1	1	1	1						1	144	44	159	68	11.9	0	7.1	0.446	154.6	0		1.9	2	RCA	1	0.67	0.76	76	0.71	2.95	28.5714	2	2
A-113	1	79	26.16	39	1	0	1	1	0	1	1	1	1	0	1	1	0	187	38	245	100	15.5	0	6.1	0.055	162.1	0		1.2	2	RCA		0.93	1	43	1.59	2.78	8	2	2
A-114	1	77	23.88	56	1	0	1	1	0	1	1	0	1	0	1	1	0	180	40	166	107	12.8	0	5.9	0.311	28.2	0		1.5	2	LCX	12	0.88	1.04	34	1.21	1.83	17.3913	2	2
A-115	1	70	23.98	83	0	0	1	1	1	1	0	0	1	0	1	1	1	187	33	244	105	12.5	0	8.2	0.131	52.1	0		1.1	1	LAD	7	0.74	0.89	44	1.08	1.94	20.8333	2	1
A-116	1	63	24.22	57	1	0	1	1	0	1	1	1	1	0	1	1	1	193	42	176	116	15.9	0	5.6	0.131	51.1	0		1	1	LAD	7	0.74	0.92	66	1.16	3.37	44	2	2
A-117	1	50	23.76	92	0	0	1	1	1	1	0	1	1	0	1	1	0	170	41	116	106	15.8	0	6.3	0.042	33.2	0		1.3	1	LAD	6	0.82	0.96	51	1.86	3.8	52.1739	2	2
A-118	1	73	24.11	71	0	0	1	1	1	1	0	0	0	0	0	0	3	205	34	200	131	14.9	0	8.1	0.186	69.6	0		1.4	1	LAD	6	0.66	0.84	62	0.91	2.41	50	1	1
A-119	1	72	19.53	73	0	0	1	1	0	1	1	1	1	0	1	1	1	133	47	83	69	12.8	0	6.3	0.012	246.9	0		1.7	2	RCA		0.87	1.01	51	1.11	2.29	8	1	1
A-120	1	72	19.53	73	0	0	1	1	0	1	1	1	1	0	1	1	1	133	47	83	69	12.8	0	6.3	0.012	246.9	0		1.7	2	RCA		0.6	0.98	68	1.07	3.32	20	1	1
A-121	1	59	25.58	65	0	0	1	1	0	1	0	1	1	0	1	1	0	217	54	258	111	16	0	6	0.101	14.2	0		1.1	1	LAD	7	0.87	0.95	55	1.07	2.39	20.8333	2	2
A-122	1	59	25.58	65	0	0	1	1	0	1	0	1	1	0	1	1	0	217	54	258	111	16	0	6	0.101	14.2	0		1.1	1	LAD	9	0.9	0.97	54	0.93	2.04	16.6667	2	2
A-123	1	70	20.93	4	1	1	1	1	1	0	0	0	0	0	0	0	0	157	30	92	109	9.8	1	5.5	0.506	544	0		1.5	2	RCA	2	0.97	1	44	2.05	3.7	29.1667	2	2
A-124	1	70	20.93	4	1	1	1	1	1	0	0	0	0	0	0	0	0	157	30	92	109	9.8	1	5.5	0.506	544	0		1.5	1	LAD	6	0.93	1.01	52	1.39	2.88	33.3333	2	2
A-125	1	60	18.5	37	1	0	1	1	1	1	0	1	0	0	0	1	1	155	42	107	92	12.6	0	6.6	0.117	1466.9	0		1.4	2	LCX	11	0.79	0.83	60	1.15	2.9	23.0769	2	1
A-126	1	69	23.86	73	0	0	1	1	0	1	0	0	1	0	1	1	0	172	37	193	96	15.2	0	6.1	0.055	8.7	0		0.8	2	LCX	11	0.96	1.01	57	1.52	3.51	30.4348	2	2
A-127	1	73	24.99	55	1	0	1	1	0	1	0	1	1	0	1	1	1	148	34	122	90	14.4	0	5.8	0.116	192.9	0		1.1	2	RCA		0.89	0.93	42	1.54	2.64	8.69565	1	2
A-128	1	75	20.7	51	1	0	1	1	0	1	0	0	1	0	1	1	0	155	58	100	77	13.4	0	6.6	0.191	65.9	0		1.2	2	RCA	3	0.89	1	56	1.3	2.92	23.3333	2	2
A-129	1	73	24.99	55	1	0	1	1	0	1	1	1	1	0	1	1	1	148	34	122	90	14.4	0	5.8	0.116	192.9	0		1.1	1	LAD	8	0.7	0.91	57	0.99	2.32	21.7391	2	1
A-130	1	77	20.87	11	1	0	1	1	1	1	1	1	1	0	1	1	1	137	50	169	53	9.8	1	6.7	3.555	77.5	0		2	1	LAD	7	0.82	0.85	37	1.6	2.55	47.619	2	2
A-131	1	77	20.87	11	1	0	1	1	1	1	1	1	1	0	1	1	1	137	50	169	53	9.8	1	6.7	3.555	77.5	0		2	2	LCX	11	0.83	0.87	66	1.07	3.19	47.619	2	2
A-132	1	74	24.03	13	1	0	1	1	1	1	1	1	0	0	0	0	3	116	27	161	57	12.2	0	7	1.493	107.4	0		1.2	1	LAD	7	0.78	0.89	59	0.67	1.63	40.9091	2	2
A-133	1	76	27.3	72	0	0	1	1	1	1	1	0	1	0	1	1	0	148	38	139	82	13.5	0	7.1	0.041	40.4	0		1.4	2	RCA		0.9	1.02	56	1.1	2.52	30.4348	1	2
A-134	1	71	21.11	6	1	1	1	0	0	1	1	0	0	0	0	0	3	215	82	127	108	11.8	0	5	0.277	333.2	0		1.5	2	LCX	12	0.73	0.92	68	0.98	3.1	15	1	2
A-135	1	63	24.39	53	1	0	1	0	0	1	1	0	0	0	0	0	1	178	60	125	93	14.5	0	5.8	2.78	68	0		1.2	1	LAD	6	0.76	0.93	53	0.82	1.73	39.2857	2	1
A-136	1	87	23.19	54	1	0	1	1	1	1	1	0	1	0	1	1	0	138	52	136	59	11.8	0	6.4	0.514	175.4	0		1.6	2	LCX	14	0.92	0.98	46	1.32	2.44	12.5	2	2
A-137	1	87	23.19	54	1	0	1	1	1	1	1	0	1	0	1	1	0	138	52	136	59	11.8	0	6.4	0.514	175.4	0		1.6	1	LAD	7	0.83	0.91	67	0.96	2.89	16.6667	2	2
A-138	1	66	27.13	12	1	1	1	1	1	1	0	1	1	0	1	1	0	221	49	130	146	12.6	0	7.3	0.622	750	0		1.4	1	LAD	7	0.94	0.98	48	1.6	3.05	20.8333	2	2
A-139	1	66	27.13	12	1	1	1	1	1	1	1	1	1	0	1	1	0	221	49	130	146	12.6	0	7.3	0.622	750	0		1.4	2	RCA	3	0.91	1	46	2.11	3.91	33.3333	1	2
A-140	1	48	27.88	96	0	0	1	1	0	1	1	1	1	0	1	1	1	194	52	126	117	13.7	0	5.8	0.116	26.1	0		1	1	LAD	6	0.74	0.92	59	1.73	4.23	52	2	1
A-141	2	79	22.22	72	0	0	1	1	0	1	1	0	1	0	1	1	0	178	63	127	90	12.8	0	5.8	0.217	16.3	1		2.6	2	RCA	2	0.89	0.98	51	1.16	2.38	9.09091	2	1
A-142	1	74	26.03	47	1	0	1	1	0	1	1	0	0	0	0	0	1	209	61	117	125	12.8	0	6.1	0.208	36.6	0		2.1	1	LAD	6	0.76	0.96	66	1.29	3.82	47.619	1	1
A-143	1	61	27.66	82	0	0	1	1	0	1	1	1	1	0	1	1	1	127	46	199	41	14.8	0	5.8	0.015	51.1	0		1.1	2	RCA	1	0.81	0.96	58	1.53	3.61	24	2	2
A-144	1	78	22.37	63	0	0	1	1	0	1	1	1	1	0	1	1	1	139	39	86	83	14.3	0	5.7	0.034		0		1.1	1	LAD	7	0.82	0.94	51	1.15	2.36	18.1818	2	1
A-145	2	81	20.03	56	1	0	1	1	1	0	0	0	1	0	1	1	0	140	50	79	74	12.2	0	6.3	0.197	77.6	0		1.4	1	LAD	6	0.92	0.96	43	1.91	3.34	52.381	2	2
A-146	1	79	21.14	60	0	0	1	1	0	1	1	0	1	0	1	1	1	120	35	183	48	13	0	6	0.172	26.1	0		1.4	1	LAD	6	0.64	0.88	66	1.03	3.05	54.5455	2	1
A-147	1	76	25.7	49	1	0	1	1	1	1	1	0	1	0	1	1	0	167	40	204	86	13.3	0	6.1	0.145		0		1.6	1	LAD	6	0.91	0.97	33	1.71	2.53	40.7407	2	2
A-148	1	73	20.48	50	1	0	1	1	1	0	0	1	1	0	1	1	2	127	44	128	57	13.9	0	5.7	0.018	11.9	0		1.4	1	LAD	7	0.68	0.85	53	1.03	2.22	25	2	1
A-149	2	69	21.63	80	0	0	1	1	0	0	0	1	1	0	1	1	0	217	78	86	122	12.1	0	5.5	0.053	628.7	0		2	2	LCX	11	0.92	0.98	65	0.8	2.27	17.3913	2	2
A-150	1	82	20.82	96	0	0	1	1	1	1	1		1	0	1	1	0	149	73	66	73	12.1	0	6.6	0.181	117.8	0		1	2	RCA		0.91	0.99	43	1.28	2.26	12	2	2
A-151	1	64	20.38	73	0	0	1	1	0	0	0	0	0	0	0	0	3	197	55	231	96	13	0	5.9	0.04	22.3	0		1.5	2	RCA	1	0.77	0.96	67	0.95	0.95	17.3913	2	1
A-152	1	64	20.38	73	0	0	1	1	0	0	0	0	0	0	0	0	3	197	55	231	96	13	0	5.9	0.04	22.3	0		1.5	1	LAD	7	0.69	0.9	57	1.19	2.77	26.087	2	1
A-153	1	64	20.38	73	0	0	1	1	0	0	0	0	0	0	0	0	3	197	55	231	96	13	0	5.9			0		1.5	2	LCX	13	0.73	0.88	47	1.36	2.59	17.3913	2	2
A-154	1	72	27.84	65	0	0	1	1	1	1	1	1	0	0	0	0	1	171	118	82	118	13.1	0	6.9	0.174	103	0		1.2	2	RCA	3	0.79	0.92	45	1.28	2.33	18.1818	2	1
A-155	1	75	25.22	62	0	0	1	0	1	1	1	0	1	0	1	1	0	158	54	210	62	13	0	6.7	0.04	74.2	0	1.88	2.3	1	LAD	6	0.85	1	54	1.04	2.25	44	2	2
A-156	1	76	24.1	50	1	0	1	1	1	0	0	1	1	0	1	1	1	137	42	127	70	12.4	0	6.7	0.088	101.1	0		1.7	1	LAD	7	0.77	0.91	54	1.1	2.36	28	1	1
A-157	1	64	20.61	54	1	0	1	1	0	0	0	0	0	0	0	0	1	192	73	160	87	16.7	0	5.8	0.04		0		1	1	LAD	6	0.71	0.94	50	0.98	1.97	42.3077	1	1
A-158	2	70	18.47	85	0	0	1	1	1	0	0	0	0	0	0	0	1	174	57	75	102	11.9	0	7.2	0.029	111.6	0		1.2	1	LAD	7	0.72	0.85	51	1.13	2.29	16.6667	2	2
A-159	2	63	22.51	89	0	0	0	1	1	1	1	0	1	0	1	1	1	168	81	50	77	14.7	0	7.2	0.012	94.6	0		1.1	1	LAD	7	0.77	0.91	48	1.02	1.96	24	2	1
A-160	1	72	26.49	52	1	0	1	0	0	1	1	1	1	0	1	1	0	160	45	146	86	13.5	0	5.7	0.067	241.5	0		1.1	2	LCX	14	0.96	1.02	32	1.7	2.5	11.5385	2	2
A-161	1	62	22.02	58	1	0	1	1	0	1	1	1	1	0	1	1	0	145	43	111	80	14.1	0	5.8	0.062	74.5	0		1.1	2	LCX		0.9	0.96	48	1.18	2.3	11.5385	2	2
A-162	1	62	22.02	58	1	0	1	1	0	1	1	1	1	0	1	1	0	145	43	111	80	14.1	0	5.8	0.062	74.5	0		1.1	2	RCA		0.93	1	48	1.81	3.46	7.69231	2	2
A-163	2	87	22.68	62	0	0	1	0	0	1	1	0	0	0	0	0	0	178	31	130	121	11.5	0	6.2	0.045	93.4	1	1.26	2.9	1	LAD	6	0.8	0.91	51	1.86	3.81	57.8947	2	1
A-164	1	60	25.35	80	0	0	1	1	1	1	0	0	0	0	0	0	1	163	50	154	82	15.5	0	8.4	0.404		0		1.6	2	LCX	13	0.68	0.93	52	1.15	2.4	19.2308	1	1
A-165	2	69	23.46	55	1	0	1	1	0	1	0	1	1	0	1	1	1	219	77	91	108	12.9	0	5.7	0.054	125.8	0		1.5	2	RCA	1	0.92	0.91	44	1.86	3.3	20	2	2
A-166	2	69	23.46	55	1	0	1	1	0	1	0	1	1	0	1	1	1	219	77	91	108	12.9	0	5.7	0.054	125.8	0		1.5	1	LAD	7	0.89	0.92	56	1.23	2.83	16	2	2
A-167	1	66	24.32	70	0	0	1	1	0	1	1	1	1	0	1	1	1	205	62	68	129	14	0	5.9	0.655	24.7	0		1.3	1	LAD	7	0.77	0.91	43	1.5	2.62	11.1111	2	2
A-168	1	71	24.03	52	1	0	1	1	0	1	1	0	1	0	1	1	1	151	47	308	47	14	0	6	0.02	10.6	0		1.1	2	LCX	13	0.85	0.98	60	1.04	2.56	12	2	2
A-169	1	71	24.03	52	1	0	1	1	0	1	1	0	1	0	1	1	1	151	47	308	47	14	0	6	0.02	10.6	0		1.1	2	RCA	3	0.85	1.01	46	1.66	3.09	24	2	2
A-170	1	71	24.03	52	1	0	1	1	0	1	1	0	1	0	1	1	1	151	47	308	47	14	0	6	0.02	10.6	0		1.1	1	LAD	7	0.71	0.92	48	0.95	1.84	20	1	1
A-171	1	73	24.24	64	0	0	1	1	1	1	0	1	1	0	1	1	2	162	72	212	78	15.2	0	6.3	0.024	165.6	0		1.6	1	LAD	7	0.74	0.83	53	0.85	1.81	19.2308	1	1
A-172	1	70	27.82	60	0	0	0	1	0	1	1	1	1	0	1	1	0	186	40	265	93	14.2	0	5.7	0.031	53.2	0		1.1	1	LAD	7	0.81	0.94	53	1.56	3.32	29.1667	2	2
A-173	1	54	25.04	81	0	0	1	1	0	1	1	1	1	0	1	1	0	166	50	68	102	14.8	0	5.2	0.039	19.8	0		1.2	1	LAD	7	0.83	0.92	37	1.47	2.33	25.9259	2	2
A-174	1	70	27.82	60	0	0	0	1	0	1	1	1	1	0	1	1	0	186	40	265	93	14.2	0	5.7	0.031	53.2	0		1.1	2	RCA	1	0.87	0.87	45	1.81	3.3	25	2	2
A-175	1	85	19.14	85	0	0	1	1	0	1	1	1	1	0	1	1	0	105	60	34	60	11.5	0	6.5	0.221	13.1	0		1.2	2	RCA	3	0.88	0.96	46	1.83	3.4	23.0769	2	2
A-176	1	85	19.14	85	0	0	1	1	0	1	1	1	1	0	1	1	0	105	60	34	60	11.5	0	6.5	0.221	13.1	0		1.2	1	LAD	7	0.87	0.92	47	1.56	2.95	23.0769	2	2
A-177	1	64	19.25	68	0	0	0	1	0	1	1	1	1	0	1	1	0	186	50	104	115	14.6	0	6.2	0.036	458.7	0		1.3	2	RCA	2	0.87	1.04	49	1.29	2.56	13.0435	2	2
A-178	1	72	21.79	45	1	0	1	0	1	1	1	1	1	0	1	1	0	208	50	67	145	13.8	0	6.5	1.842	322	0		1.4	2	LCX	11	0.83	0.96	66	0.85	2.5	22.2222	1	1
A-179	1	72	21.79	45	1	0	1	0	1	1	1	1	1	0	1	1	0	208	50	67	145	13.8	0	6.5	1.842	322	0		1.4	2	RCA		0.93	0.97	64	1.16	3.18	29.6296	2	2
A-180	1	73	25.75	52	1	1	1	1	1	1	1	0	1	1	0	0	1	195	37	283	101	15	0	8.9	0.015	44.8	1		2.8	2	LCX	11	0.82	0.99	38	1.35	2.18	24.1379	1	2
A-181	1	73	25.75	52	1	1	1	1	1	1	1	0	1	1	0	0	1	195	37	283	101	15	0	8.9	0.015	44.8	1		2.8	1	LAD	7	0.79	0.96	41	1.46	2.47	17.2414	1	2
A-182	1	61	23.21	79	0	0	1	1	0	1	1	0	1	0	1	1	0	202	59	170	109	15.3	0	5.8	0.026	11.9	0		1.5	2	RCA	3	0.92	1	49	1.36	2.67	13.6364	2	2
A-183	2	60	17.64	7	1	1	1	0	1	0	0	1	0	0	0	0	1	147	28	112	97	10.8	1	6.5	8.067	628.2	0		1.7	2	LCX	11	0.91	0.95	52	1.52	3.19	43.4783	2	2
A-184	1	61	26.23	54	1	0	1	1	1	1	1	1	1	0	1	1	2	213	40	184	136	13.6	0	10.7	0.17	36	0		1.5	1	LAD	7	0.77	0.88	38	1.47	2.38	52.1739	1	1
A-185	1	67	30.82	75	0	0	1	1	1	1	1	0	1	0	1	1	1	134	40	125	69	15.5	0	5.9	0.125	22.1	0		1.4	1	LAD	7	0.74	0.87	59	0.95	2.35	32	1	1
A-186	2	72	24.54	77	0	0	0	1	0	0	0	1	1	0	1	1	0	138	49	97	70	12.6	0	5.7	0.114	32.4	0		1	2	RCA	1	0.98	1.03	50	2.58	5.2	20.8333	2	2
A-187	1	71	23.76	86	0	0	1	1	1	1	0	0	1	0	1	1	0	193	37	131	130	10.5	1	7.3	0.463	87.9	0		1.1	2	RCA		0.75	0.93	59	0.67	1.65	20	2	2
A-188	1	64	21.02	37	1	0	1	1	1	0	0	1	1	0	1	1	0	155	26	164	96	11.4	0	6.3	0.028	100.5	0		1.1	2	LCX	11	0.96	1	52	1.33	2.74	12	2	2
A-189	1	65	21.88	108	0	0	1	0	1	1	0	0	0	0	0	0	3	171	34	65	124	14.7	0	6.8	1.006	149	0		1.4	1	LAD	7	0.7	0.82	55	0.93	2.05	25.9259	1	1
A-190	2	71	33.31	49	1	0	1	1	0	0	0	1	1	0	1	1	2	202	58	171	110	14.6	0	6.2	0.066	121.4	0		1.6	1	LAD	7	0.85	0.94	41	1.69	2.86	20	2	2
A-191	1	41	28.08	83	0	0	1	1	0	1	1	0	1	0	1	1	0	157	45	82	96	15.5	0	5.8	0.042	10.3	0		1.1	1	LAD	6	0.84	0.88	31	2.09	3.02	43.4783	2	1
A-192	1	55	26.21	82	0	0	1	1	0	1	1	0	1	0	1	1	0	162	40	469	75	13.7	0	5.6	0.022	11.6	0		1.6	2	LCX	12	0.87	0.98	49	1.14	2.23	11.5385	2	2
A-193	1	71	21.68	48	1	0	1	1	0	1	1	1	1	0	1	1	1	180	39	82	125	13.4	0	6.1	0.023	63.8	0		1.3	1	LAD	7	0.76	0.91	41	1.31	2.23	36	1	1
A-194	2	68	18.6	5	1	1	1	1	1	0	0	1	1	0	1	1	2	141	49	146	63	12.3	0	6.1	0.32	59.6	1	1.09	2.5	2	RCA	2	0.7	0.73	61	1.17	2.98	25	1	2
A-195	1	72	20.04	76	0	0	1	1	1	1	1	1	1	0	1	1	0	133	49	81	68	12.7	0	6.3	0.024	149.2	0		1.1	2	RCA	2	0.94	1.04	44	1.92	3.42	29.1667	2	2
A-196	1	67	29.44	52	1	0	0	1	1	1	0	0	1	0	1	1	0	147	33	295	55	16	0	5.9	0.032		0		1.5	2	LCX	11	0.96	1.01	35	1.64	2.53	9.52381	2	2
A-197	1	67	20.25	64	0	0	0	1	1	0	0	1	1	0	1	1	0	131	55	64	63	14	0	6.9	0.037	75.3	0		1	2	RCA	2	0.92	0.99	41	1.55	2.63	21.7391	2	2
A-198	1	71	26.01	69	0	0	1	1	0	1	1	1	1	0	1	1	1	180	52	109	106	14.9	0	5.3	0.023	20.6				2	LCX	12	0.92	0.99	50	1.31	2.64	10.7143	2	2
A-199	1	71	26.01	69	0	0	1	1	0	1	1	1	1	0	1	1	1	180	52	109	106	14.9	0	5.3	0.023	20.6				2	LCX	14	0.97	1.02	37	1.67	2.64	7.14286	2	2
A-200	1	65	25.56	76	0	0	1	0	0	1	1	0	1	0	1	0	0	155	48	84	90	12.9	0	5.7	0.186	48	0		1.3	2	RCA	2	0.88	0.95	38	2.25	3.65	31.8182	2	2
A-201	1	59	27.07	73	0	0	1	1	1	1	1	1	1	0	1	1	0	167	36	185	94	13.7	0	6.6	0.037		0		1.4	1	LAD	7	0.82	0.95	41	1.51	2.58	19.2308	1	2
A-202	1	62	29.25	74	0	0	1	1	0	1	1	1	1	0	1	1	0	152	40	135	85	15.4	0	5.7	0.138	171.2	0		1.2	2	LCX	14	0.93	1	41	1.88	3.16	17.3913	2	2
A-203	1	58	23.17	43	1	0	1	0	0	1	0	0	0	0	0	0	2	155	30	87	124	13.5	0	6.5	1.038	108.3	0		1.1	1	LAD	7	0.72	0.81	49	1.16	2.29	47.3684	1	2
A-204	2	89	29.03	45	1	1	1	1	1	0	0	1	1	0	1	1	0	153	62	161	59	12.9	0	7.3	0.046	215.1	0		1.2	1	LAD	6	0.84	0.9	43	1.14	2.01	32	2	2
A-205	1	64	24.58	3	1	1	1	0	1	1	1	0	0	0	0	0	0	127	35	135	65	9.5	1	6.9	0.051	170.4	0		1.4	1	LAD	7	0.81	0.92	38	1.16	1.86	23.8095	2	2
A-206	1	61	28.51	60	0	0	1	1	1	1	0	1	1	0	1	1	1	153	31	129	96	15.5	0	6.1	1.191	12.1	0		1.5	2	RCA	2	0.96	0.98	48	1.9	3.64	21.7391	2	2
A-207	1	68	26.71	66	0	0	1	1	0	1	1	1	1	0	1	1	1	135	37	121	74	13.1	0	5.6	0.182	83.8	1		2.3	2	LCX	13	0.77	0.92	62	1	2.63	37.037	2	2
A-208	1	71	23.24	51	1	0	1	1	1	1	1	1	1	1	1	1	1	181	45	190	98	12.2	0	7.8	0.026	28.1	0		1.4	2	RCA	3	0.9	0.97	57	1.2	2.81	22.7273	1	2
A-209	1	76	25.07	36	1	0	1	1	1	1	1	1	1	0	1	1	0	126	36	129	64	10.7	1	6.2	5.179	258.1	0		1.9	1	LAD	7	0.71	0.87	42	1.27	2.2	30.4348	2	1
A-210	1	80	24.53	49	1	0	0	1	1	1	1	1	1	0	1	0	2	189	50	234	92	16.9	0	6.9	0.186	11.5	0		1.3	2	RCA	2	0.95	0.98	35	1.65	2.55	22.7273	2	2
A-211	1	67	26.77	84	0	0	1	1	1	1	0	1	1	0	1	1	0	154	27	459	53	16.8	0	7.1	0.012	93.7	0		1.2	2	RCA	11	0.94	1	53	1.55	3.27	20	2	2
A-212	1	67	20.88	91	0	0	1	1	0	1	1	0	1	0	1	1	0	143	73	120	46	12.8	0	5.7	0.023	30.6	0		1.2	1	LAD	6	0.93	0.93	51	1.64	3.37	55	2	2
A-213	1	59	26.12	52	1	0	1	1	1	1	1	0	1	1	1	1	3	159	44	100	95	14.8	0	7	0.04	14.8	0		1.2	1	LAD	6	0.65	0.89	61	0.9	2.33	22.2222	2	2
A-214	1	91	20.73	35	1	0	1	1	0	1	1	1	1	1	1	1	0	179	61	12	80	12.3	0	5.8	0.049	204	1	1.56	2	2	RCA	1	0.89	0.95	44	2.02	3.58	29.1667	2	2
A-215	1	72	20.85	45	1	0	1	1	1	1	1	1	1	0	1	1	0	121	61	101	61	13.6	0	6.2	0.171	161.3	0		1.7	1	LAD	6	0.96	0.99	48	1.37	2.63	32	2	2
A-216	1	72	20.85	45	1	0	1	1	1	1	1	1	1	0	1	1	0	121	61	101	61	13.6	0	6.2	0.171	161.3	0		1.7	2	LCX	13	0.94	1	44	1.18	2.11	8	2	2
A-217	1	61	27.08	75	0	0	1	1	0	1	1	1	1	0	1	1	0	132	43	233	42	15.4	0	5.8	0.075	40.3	0		1.1	2	LCX	13	0.94	1.01	47	1.28	2.41	13.0435	2	2
A-218	1	80	23.11	73	0	0	1	1	0	1	1	1	1	0	1	1	2	177	75	84	85	15.7	0	5.9	0.039	93	0		1.7	2	RCA	3	0.97	1.02	40	1.57	2.62	20.8333	2	2
A-219	2	65	22.13	55	1	0	1	0	0	0	0	0	0	0	0	0	3	191	25	102	146	15.1	0	6.2	1.228	192	0		1.7	1	LAD	7	0.6	0.86	56	0.95	2.16	29.6296	2	2
A-220	1	82	31.98	51	1	0	1	1	0	1	1	1	1	0	1	1	0	146	38	134	81	14.2	0	6.1	0.125	50.7	0		1.5	1	LAD	6	0.83	0.93	52	1.41	2.94	44.4444	2	2
A-221	1	70	25.42	68	0	0	1	1	1	1	1	0	0	0	0	0	3	160	38	80	106	13.4	0	6.9	0.084	12.2	0		1.3	1	LAD	6	0.83	0.95	72	1.1	3.91	50	2	2
A-222	1	70	25.42	68	0	0	1	1	1	1	1	0	0	0	0	0		160	38	80	106	13.4	0	6.9	0.084	12.2	0		1.3	2	LCX	11	0.92	0.99	41	2.1	3.58	40	2	2
A-223	1	70	25.42	68	0	0	1	1	1	1	1	0	0	0	0	0	1	160	38	80	106	13.4	0	6.9	0.084	12.2	0		1.3	2	RCA	2	0.92	1.01	57	1.69	3.94	10	2	2
A-224	1	69	22.83	62	0	0	1	1	0	1	1	1	1	0	1	1	1	184	70	57	103	14.3	0	5.2	0.025	95.8	0		1.3	1	LAD	6	0.71	0.93	46	1.02	1.88	41.3793	2	1
A-225	1	72	22.74	65	0	0	0	1	1	1	1	0	0	0	0	0	0	197	48	173	114	13.7	0	6.8	0.098	14.6	0		1.6	2	LCX	11	0.95	1.02	39	1.58	2.6	23.8095	2	2
A-226	1	72	22.74	65	0	0	0	1	1	1	1	0	0	0	0	0	0	197	48	173	114	13.7	0	6.8	0.098	14.6	0		1.6	1	LAD	7	0.77	0.9	51	1.24	2.51	19.0476	2	2
A-227	1	66	24.5	73	0	0	0	1	0	0	0	0	1	0	1	1	1	122	32	136	63	14.7	0	5.9	0.023	13.8	0		1.2	1	LAD	7	0.81	0.93	51	1.44	2.93	40.9091	2	2
A-228	1	77	20.07	48	1	0	0	1	1	1	1	0	1	0	1	1	0	184	68	169	82	13.1	0	6.4	0.023	33.3	0		1.4	2	RCA	1	0.96	0.99	35	3.07	4.76	29.1667	2	2
A-229	1	79	20.56	6	1	0	1	1	1	1	1	1	1	0	1	1	1	125	49	118	52	9.2	1	6.2	0.129	277	1		2.6	2	LCX	13	0.84	0.83	48	1.51	2.89	33.3333	2	2
A-230	2	78	19.52	51	1	0	1	0	0	0	0	1	0	0	0	0	2	149	45	89	86	8.3	1	5.9	0.009	133.3	0		1.3	1	LAD	7	0.7	0.86	42	1.37	2.36	27.2727	1	2
A-231	1	80	21.83	80	0	0	0	1	1	1	1	0	0	0	0	0	0	164	30	173	99	11.9	0	6.9	0.125	26.3	0		1.6	1	LAD	7	0.86	0.94	44	1.22	2.17	28.5714	2	2
A-232	1	73	24.11	65	0	0	1	1	1	1	1	0	1	0	1	1	1	207	43	87	147	14.7	0	6.7	0.056	130.9				2	LCX	13	0.85	0.97	44	1.78	3.19	29.1667	2	2
A-233	1	73	24.11	65	0	0	1	1	1	1	1	0	1	0	1	1	1	207	43	87	147	14.7	0	6.7	0.056	130.9				1	LAD	7	0.72	0.89	49	1.27	2.48	25	2	2
A-234	2	68	17.91	66	0	0	1	1	0	0	0	1	0	0	0	0	2	210	73	202	97	11.7	0	6.4	0.295	96.2	0		1.2	2	LCX	11	0.99	1.02	52	1.38	2.87	19.0476	2	2
A-235	2	68	17.91	66	0	0	1	1	0	0	0	1	0	0	0	0	2	210	73	202	97	11.7	0	6.4	0.295	96.2	0		1.2	1	LAD	7	0.65	0.82	58	0.76	1.78	19.0476	1	1
A-236	2	83	22.78	69	0	0	1	1	1	0	0	1	1	0	1	1	1	185	52	109	111	12.1	0	6.4	0.039	82.7	1	1.9	2	2	LCX	11	0.82	0.97	57	1.2	2.77	33.3333	2	1
A-237	2	83	22.78	69	0	0	1	1	1	0	0	1	1	0	1	1	1	185	52	109	111	12.1	0	6.4	0.039	82.7	1	1.9	2	2	RCA	1	0.95	1	40	2.02	3.35	29.1667	2	2
A-238	2	83	22.78	69	0	0	1	1	1	0	0	1	1	0	1	1	1	185	52	109	111	12.1	0	6.4	0.039	82.7	1	1.9	2	1	LAD	6	0.62	0.86	49	0.83	1.62	37.5	2	1
A-239	2	81	30.38	61	0	0	1	0	0	1	1	0	0	0	0	0	0	245	88	65	144	12.3	0	5.7	0.388	40.5	0		1.4	1	LAD	7	0.87	0.95	44	1.79	3.2	34.7826	2	2
A-240	2	81	30.38	61	0	0	1	0	0	1	1	0	0	0	0	0	0	245	88	65	144	12.3	0	5.7	0.388	40.5	0		1.4	2	LCX	13	1	1.02	49	1.92	3.74	17.3913	2	2
A-241	1	56	28.72	58	1	0	1	1	1	1	1	1	1	0	1	1	2	145	30	265	62	15.1	0	8.1	0.292	109.5	0		1.6	2	LCX	12	0.79	0.88	63	0.83	2.26	26.087	2	2
A-242	2	76	20.4	52	1	0	1	1	1	0	0	1	1	0	1	1	0	241	63	151	148	12.9	0	7	0.036	71.3	0		1.4	1	LAD	7	0.91	0.94	35	1.52	2.35	23.8095	2	2
A-243	2	76	20.4	52	1	0	1	1	1	0	0	1	1	0	1	1	0	241	63	151	148	12.9	0	7	0.036	71.3	0		1.4	2	RCA	2	0.89	0.94	43	1.54	2.7	23.8095	2	2
A-244	2	58	23.03	82	0	0	1	1	0	1	1	1	1	0	1	1	1	147	41	159	74	16.4	0	5.6	0.343	9.4	0		1.4	1	LAD	7	0.76	0.93	54	1.06	2.28	31.8182	1	1
A-245	2	71	19.58	7	1	1	1	1	1	0	0	0	1	1	1	1	2	193	41	111	130	9.5	1	6.3	0.31	650	1	0.81	3.8	1	LAD	6	0.85	0.91	40	1.57	2.62	50	2	2
A-246	1	62	20.61	30	1	0	1	1	1	1	0	1	0	0	0	0	3	189	47	184	105	13.5	0	6.6	0.06	210.3	0		1.1	2	LCX	13	0.79	0.95	48	0.94	1.83	14.2857	1	1
A-247	1	70	27.7	57	1	0	1	1	1	1	1	0	1	0	1	1	0	210	39	186	134	14.7	0	7.9	0.123		0		1.9	2	LCX	11	0.91	0.99	42	1.93	3.35	28	2	2
A-248	1	70	27.7	57	1	0	1	1	1	1	1	0	1	0	1	1	0	210	39	186	134	14.7	0	7.9	0.123		0		1.9	2	RCA	3	0.94	1	66	0.86	2.52	28	1	2
A-249	1	67	24.46	50	1	0	1	1	1	1	1	1	1	0	1	1	0	122	31	98	71	13	0	6.5	0.05	159.6	0		0.9	2	LCX	12	0.97	0.99	44	1.9	3.4	25	2	2
A-250	1	48	30	84	0	0	1	1	1	1	0	1	1	0	1	1	0	136	48	74	73	13.9	0	8		38.1	0		1.2	2	RCA	2	0.9	0.99	39	1.62	2.65	16	2	2
A-251	1	65	20.43	51	1	0	0	1	1	1	1	1	1	0	1	1	0	146	39	110	85	13.2	0	5.7	0.013	352.1	0		1.3	2	RCA	1	0.95	0.99	36	2.39	3.76	13.6364	2	2
A-252	1	67	23.22	54	1	0	1	1	1	1	0	0	1	0	1	1	2	152	34	208	76	14	0	6.5	0.038	27	0		1.1	2	LCX	11	0.88	0.98	56	1.51	3.43	38.0952	2	2
A-253	1	86	18.88	65	0	0	1	1	0	1	0	0	0	0	0	0	0	144	45	95	74	14.5	0	5.2	0.152	456	0		1	1	LAD	7	0.95	0.94	31	1.35	1.96	16	2	2
A-254	1	73	24.33	44	1	0	1	1	1	1	1	0	0	0	0	0	0	164	39	206	84	15.2	0	5.6	0.064	217.8	0		1.4	1	LAD	7	0.92	0.96	34	1.41	2.14	30	2	2
A-255	2	76	16.57	78	0	0	1	1	0	1	1	0	0	0	0	0	0	241	51	116	167	11.6	0	4.9	1.186	200	0		1.4	2	RCA	2	0.98	0.94	59	1.3	3.14	13.6364	2	2
A-256	2	68	22.1	47	1	0	1	1	1	1	1	0	1	0	1	1	2	140	43	94	78	14.8	0	5.8	0.107	24.6	0		1.4	1	LAD	7	0.72	0.89	51	1.29	2.62	43.4783	2	1
A-257	2	67	24.49	70	0	0	1	1	1	1	1	1	1	0	1	1	3	150	43	149	77	11.8	0	7.3	0.077	70.9	0		1.4	1	LAD	7	0.79	0.87	37	1.04	1.65	34.7826	1	1
A-258	1	61	25.83	73	0	0	0	1	0	0	0	0	0	0	0	0	0	282	52	246	181	14.3	0	6.3	0.061	55.1	0		1.4	1	LAD	7	0.81	0.93	42	1.13	1.97	17.3913	2	2
A-259	1	61	25.83	73	0	0	0	1	0	1	0	0	0	0	0	0	0	282	52	246	181	14.3	0	6.3	0.061	55.1	0		1.4	2	RCA	2	0.92	0.99	35	2.36	3.64	13.0435	2	2
A-260	1	61	25.83	73	0	0	0	1	0	1	0	0	0	0	0	0	0	282	52	246	181	14.3	0	6.3	0.061	55.1	0		1.4	2	LCX	13	0.93	1.02	48	1.51	2.93	17.3913	2	2
A-261	2	59	22.74	75	0	0	1	1	1	1	0	0	0	0	0	0	3	312	40	210	230	13.1	0	5.9	1.044	34.6	0		1.9	2	RCA	2	0.79	0.96	49	1.59	3.14	13.0435	1	2
A-262	1	82	17.37	80	0	0	1	1	0	1	0	1	1	0	1	1	2	164	45	90	101	12.8	0	6.3	0.035	89.2	0		1.1	2	LCX	11	0.92	0.97	45	1.18	2.15	40	2	2
A-263	1	58	25.91	80	0	0	1	1	1	1	1	1	1	0	1	1	0	177	42	268	81	14.8	0	6.6	0.044	52.8	0		1.2	2	LCX	13	0.96	1.01	43	1.64	2.86	22.7273	2	1
A-264	1	83	20.97	67	0	0	1	1	1	1	1	0	1	0	1	1	0	158	69	74	74	12.5	0	6.5	0.042	101.8	0		1.9	2	RCA	3	0.98	1	52	1.57	3.3	10	1	2
A-265	1	74	22.98	63	0	0	1	1	0	1	1	0	0	0	0	0	2	233	54	208	137	15.1	0	5.7	0.036	60	1	1.32	3	2	RCA	2	0.87	0.99	52	1.37	2.82	9.52381	2	1
A-266	1	74	22.98	63	0	0	1	1	0	1	1	0	0	0	0	0	2	233	54	208	137	15.1	0	5.7	0.036	60	1	1.32	3	1	LAD	7	0.78	0.86	48	1.58	3.03	38.0952	2	2
A-267	2	79	22.31	40	1	0	1	1	1	0	0	0	0	0	0	0	0	317	40	294	218	13.2	0	6	0.24	118.8	1	0.75	4.5	2	LCX	12	0.92	0.96	36	1.63	2.57	17.3913	2	2
A-268	1	74	26.32	53	1	0	1	1	0	0	0	0	1	0	1	1	2	297	49	228	202	15.4	0	5.9	0.218		0		1.7	1	LAD	7	0.86	0.92	47	1.53	2.9	25	2	2
A-269	1	58	22.03	59	1	0	0	1	0	0	0	1	1	0	1	1	3	229	44	133	158	13.8	0	5.6	0.042	14.9	0		1.2	1	LAD	6	0.74	0.96	35	1.61	2.46	44	2	2
A-270	1	78	20.04	5	1	1	0	0	1	1	1	1	0	0	0	0	3	131	50	39	73	13.2	0	5.1	1.938	498.3	0		1.3	1	LAD	7	0.69	0.73	48	1.38	2.65	57.1429	1	1
A-271	2	80	20.59	73	0	0	1	1	0	0	0	1	1	0	1	1	1	164	47	115	94	9.6	1	5.5	1.017	98.3	0		1.4	1	LAD	7	0.82	0.88	41	1.28	2.16	19.2308	2	1
A-272	2	80	20.59	73	0	0	1	1	0	0	0	1	1	0	1	1	1	164	47	115	94	9.6	1	5.5	1.017	98.3	0		1.4	2	LCX	11	0.76	0.87	44	1.22	2.19	15.3846	2	1
A-273	1	57	26.57	85	0	0	1	1	1	1	0	0	0	0	0	0	3	188	32	139	128	16.1	0	7.7	0.224	12.7	0		1.3	1	LAD	7	0.65	0.92	30	1.86	2.64	26.087	1	1
A-274	2	81	26.15	52	1	0	1	1	1	0	0	0	0	0	0	0	0	270	46	348	154	15.2	0	7.5	0.079	59.3	0		1.3	2	LCX	12	0.88	0.95	42	1.31	2.25	15	2	2
A-275	2	81	26.15	52	1	0	1	1	1	1	1	0	0	0	0	0	0	270	46	348	154	15.2	0	7.5	0.079	59.3	0		1.3	2	RCA	3	0.93	0.95	54	0.87	1.89	15	2	1
A-276	2	73	26.3	52	1	0	1	1	1	1	1	0	0	0	0	0	0	118	35	109	61	11.5	0	6.8	0.17	45.7	0		1.5	1	LAD	6	0.68	0.89	34	1.62	2.48	42.8571	2	2
A-277	1	74	24.65	62	0	0	1	0	0	1	1	0	1	0	1	1	0	130	51	107	58	14.3	0	5.1	0.041	15	0		1.7	2	LCX	11	0.87	0.97	44	1.23	2.22	24	2	2
A-278	1	74	22.65	66	0	0	0	1	0	0	0	1	1	0	1	1	0	167	58	154	78	14.4	0	6.1	0.023	64.7	0		1.1	2	LCX	11	0.89	1.02	52	1.61	3.37	35	2	2
A-279	1	47	26.68	99	0	0	1	1	0	1	1	1	1	0	1	1	0	186	59	140	59	15.3	0	6	0.102	31.6	0		1.1	1	LAD	6	0.8	0.95	39	1.85	3.03	45.8333	2	2
A-280	1	80	24.2	6	1	1	1	0	0	1	0	0	0	0	0	0	0	128	36	72	72	9.8	1	5.6	7.92	2340	1	1.11	4	2	LCX	12	0.86	0.9	52	1.26	2.66	17.3913	2	2
A-281	1	44	19.42	6	1	1	1	1	0	1	1	1	1	1	0	0	1	128	47	72	67	13.7	0	5.5	0.046	252.5	0		1.4	2	LCX	11	0.96	1	48	1.43	2.75	14.2857	2	2
A-282	1	61	25.97	85	0	0	0	1	1	1	0	0	1	0	1	1	0	124	38	125	61	13.8	0	8	0.193	40.3	0		1.6	2	LCX	11	0.92	0.96	40	1.34	2.25	20	2	2
A-283	1	73	24.77	44	1	0	1	1	1	1	1	0	1	0	1	1	1	155	36	288	61	14.5	0	7.2	0.133	16.9	0		1.3	2	LCX	12	0.81	0.94	55	0.57	1.26	12.5	2	2
A-284	1	73	24.77	44	1	0	1	1	1	1	1	0	1	0	1	1	1	155	36	288	61	14.5	0	7.2	0.133	16.9	0		1.3	1	LAD	8	0.77	0.89	50	1.23	2.44	12.5	1	2
A-285	2	84	22.81	68	0	0	1	1	1	0	0	0	0	0	0	0	1	157	65	106	71	12.7	0	6.6	0.093	27.2	1		2.1	1	LAD	7	0.76	0.9	77	0.53	2.33	22.7273	2	2
A-286	1	67	30.82	87	0	0	1	1	1	1	1	0	1	0	1	1	0	127	36	95	72	14.7	0	5.9	0.086	22.1	0		1.4	1	LAD	7	0.8	0.91	46	1.63	3.03	21.7391	1	1
A-287	1	68	25.76	80	0	0	1	1	1	1	0	1	1	0	1	1	2	157	68	114	66	14	0	7.2	0.02	15.1	0		1.4	1	LAD	6	0.96	1.01	35	1.82	2.81	47.8261	2	2
A-288	1	68	25.76	80	0	0	1	1	1	1	0	1	1	0	1	1	2	157	68	114	66	14	0	7.2	0.02	15.1	0		1.4	2	RCA	1	0.79	0.94	51	1.58	3.22	30.4348	2	2
A-289	1	68	25.76	80	0	0	1	1	1	1	0	1	1	0	1	1	2	157	68	114	66	14	0	7.2	0.02	15.1	0		1.4	2	LCX	13	0.78	0.96	44	1.16	2.08	13.0435	1	1
A-290	1	67	21.1	7	1	1	1	0	1	1	1	0	0	0	0	0	1	117	32	103	64	9.9	1	6.2	0.169		0		1.6	2	RCA	3	0.79	0.92	73	0.63	2.3	12.5	2	2
A-291	2	89	29.64	41	1	0	1	1	0	0	0	0	0	0	0	0	0	264	70	346	125	11.3	0	6.3	0.125	49.4	0		2.2	1	LAD	6	0.86	0.94	51	1.64	3.35	33.3333	2	2
A-292	2	75	23	59	1	0	0	1	1	0	0	1	1	0	1	1	2	186	56	117	107	10.9	1	7.1	0.807	76.2	0		1.3	2	LCX	11	0.89	0.99	37	1.47	2.33	27.7778	2	2
A-293	2	75	23	59	1	0	0	1	1	0	0	1	1	0	1	1	2	186	56	117	107	10.9	1	7.1	0.807	76.2	0		1.3	1	LAD	6	0.74	0.89	49	1.2	2.34	38.8889	2	1
A-294	2	70	20.7	70	0	0	1	1	1	0	0	0	1	0	1	1	0	165	57	53	97	11	0	7.2	0.016	185.9	0		1.3	2	LCX	12	0.96	0.98	58	0.84	2	13.0435	2	2
A-295	1	69	24.4	4	1	1	1	1	1	1	1	1	1	0	1	1	0	145	44	117	78	14.8	0	7	0.149	146.6	0		1.3	1	LAD	6	0.94	0.96	47	2.05	3.89	47.8261	2	2
A-296	1	69	24.4	4	1	1	1	1	1	1	1	1	1	0	1	1	0	145	44	117	78	14.8	0	7	0.149	146.6	0		1.3	2	RCA	1	1	1.01	36	2.82	4.43	17.3913	2	2
A-297	1	64	32.05	82	0	0	1	1	1	1	0	1	0	0	0	0	1	226	56	156	139	14.7	0	7.6	0.237	138.2	0		1.2	1	LAD	6	0.85	0.92	48	2.11	4.07	52.381	2	2
A-298	1	61	19.96	79	0	0	1	1	0	1	1	0	1	0	1	1	0	116	46	49	60	12.5	0	6.1	0.026	35.4	0		2	2	RCA	3	0.93	0.99	36	1.98	3.1	24	2	2
A-299	1	74	27.43	67	0	0	1	1	0	1	0	1	1	0	1	1	0	137	29	179	72	13.4	0	6	0.614	88.4	0		1	2	RCA	3	0.92	1	55	1.6	3.52	22.7273	1	2
A-300	1	73	27.95	71	0	0	1	1	1	1	0	0	0	0	0	0	0	141	49	140	83	14.2	0	6.7	0.039	13.1	0		1.4	1	LAD	6	0.84	0.96	36	2.01	3.12	33.3333	2	2
A-301	1	62	28.41	84	0	0	1	1	0	1	0	1	1	0	1	1	1	167	91	159	91	13.4	0	6.1	0.039	215	0		1.5	2	RCA	1	0.92	1	45	1.85	3.36	14.8148	2	2
A-302	1	62	28.41	84	0	0	1	1	0	1	0	1	1	0	1	1	1	167	91	159	91	13.4	0	6.1	0.039	215	0		1.5	2	LCX	14	0.93	1	51	1.31	2.66	11.1111	2	2
A-303	1	62	28.41	84	0	0	1	1	0	1	0	1	1	0	1	1	1	167	91	159	91	13.4	0	6.1	0.039	215	0		1.5	1	LAD	6	0.78	0.91	39	2.06	3.37	29.6296	2	2
A-304	1	66	22.88	98	0	0	0	1	0	1	1	0	0	0	0	0	0	162	53	91	91	13.6	0	6.1	0.034	5.2	0		1.1	1	LAD	6	0.85	0.93	47	1.43	2.7	34.7826	2	2
A-305	1	66	23.12	70	0	0	0	1	1	1	1	0	0	0	0	0	0	166	35	121	107	14.2	0	6.9	0.365	40.3	0		1.6	2	LCX	13	0.94	0.98	41	1.15	1.96	13.0435	2	2
A-306	1	66	23.12	70	0	0	0	1	1	1	1	0	0	0	0	0	0	166	35	121	107	14.2	0	6.9	0.365	40.3	0		1.6	1	LAD	6	0.81	0.9	65	0.8	2.29	34.7826	2	1
A-307	1	85	19.02	83	0	0	0	0	1	1	1	1	1	0	1	1	1	138	47	80	75	11.8	0	6.7	0.01	44.4				2	RCA	1	0.88	0.98	35	1.88	2.9	8.69565	2	1
A-308	1	85	19.02	83	0	0	0	0	1	1	1	1	1	0	1	1	1	138	47	80	75	11.8	0	6.7	0.01	44.4				1	LAD	8	0.75	0.88	63	0.85	2.3	21.7391	1	1
A-309	1	68	24.16	65	0	0	1	0	0	1	1	0	0	0	0	0	3	200	53	196	108	12.6	0	5.8	0.051	4.4	0		1.9	2	LCX	13	0.69	0.96	57	1.24	2.89	24	1	2
A-310	2	73	23.87	64	0	0	1	1	1	0	0	0	0	0	0	0	2	205	72	126	97	12.8	0	8.2	0.053	45.2	0		1.5	2	RCA	3	0.86	0.99	59	0.99	2.43	29.1667	2	2
A-311	1	67	30.71	72	0	0	1	0	1	1	1	1	1	0	1	1	0	139	29	100	90	14.8	0	7.7	0.201	18.3	0		1.1	2	LCX	13	0.91	1.02	35	1.63	2.5	23.8095	2	1
A-312	2	68	18.6	6	1	1	1	1	1	1	1	1	1	0	1	1	0	149	72	44	68	10.6	1	6.1	0.05	144	1	1	2.6	2	RCA	1	0.88	0.95	49	1.78	3.5	25	2	1
A-313	1	72	23.86	79	0	0	1	1	1	0	0	0	1	0	1	1	0	131	52	73	64	12.7	0	7.4	0.033	30.6	0		1.2	1	LAD	6	0.83	0.95	45	1.2	2.18	42.8571	2	2
A-314	1	63	24.55	64	0	0	0	1	1	1	1	1	1	0	1	1	0	175	55	226	75	13.2	0	5.9	0.019	34.1	0		1.5	2	RCA	1	0.92	0.99	46	1.66	3.05	15	2	2
A-315	1	66	29.2	58	1	0	1	1	0	1	1	0	0	0	0	0	2	164	32	264	79	12.5	0	5.8	0.02	8.8	0		1.3	1	LAD	7	0.7	0.95	52	1.14	2.36	21.7391	2	2
A-316	1	81	23.64	52	1	0	1	1	0	1	1	1	0	0	0	0	0	128	43	99	65	11.4	0	6.6	0.023	84.5				1	LAD	6	0.88	0.97	40	1.79	2.99	43.4783	2	2
A-317	1	62	26.06	4	1	1	1	1	1	1	1	0	1	0	1	1	2	105	27	145	49	10.1	1	6.4	0.132	80.4	0		1.8	2	LCX	11	0.81	0.95	50	1.37	2.74	28	1	1
A-318	1	62	26.06	4	1	1	1	1	1	1	1	0	1	0	1	1	2	105	27	145	49	10.1	1	6.4	0.132	80.4	0		1.8	1	LAD	7	0.76	0.92	58	1.11	2.67	20	2	1
A-319	1	56	27.94	88	0	0	1	1	0	1	1	0	0	0	0	0	3	182	63	83	102	15.1	0	6.7	0.064	24.3	0		1.2	2	LCX	13	0.77	1.01	61	0.84	2.16	15.3846	1	1
A-320	1	74	28.12	67	0	0	1	1	1	1	1	1	1	0	1	1	1	150	48	127	77	13	0	6.9	0.174	99.9	0		1.4	1	LAD	7	0.72	0.83	44	1.05	1.9	19.0476	1	1
A-321	1	71	26.22	36	1	0	1	1	0	1	1	1	1	0	1	1	0	128	41	88	69	12.2	0	5.4	0.222	269.2	0		1.2	1	LAD	6	0.88	0.97	41	1.89	3.18	41.6667	2	2
A-322	1	82	20.58	110	0	0	1	1	0	1	1	0	0	0	0	0	0	168	63	69	91	13.1	0	5.8	0.037	24.4	0		1.3	2	LCX	13	0.93	0.98	45	1.32	2.4	13.0435	2	2
A-323	1	71	26.22	36	1	0	1	1	0	1	1	1	1	0	1	1	0	128	41	88	69	12.2	0	5.4	0.222	269.2	0		1.2	2	RCA	1	0.95	1	43	3.34	5.9	25	2	2
A-324	2	91	19.91	43	1	0	1	1	1	0	0	1	1	0	1	1	2	149	38	109	89	9.9	1	6.1	1.22	436	1	1.48	3	1	LAD	6	0.84	0.89	30	2.25	3.22	57.1429	2	2
A-325	1	62	20.27	67	0	0	1	1	0	1	0	1	1	0	1	1	0	153	61	59	80	13.7	0	5.7	0.1	58.7	0		1.5	2	LCX	13	0.93	0.98	35	1.28	1.97	9.09091	1	2
A-326	1	68	19.91	7	1	1	1	1	1	1	1	1	1	0	1	1	1	210	87	121	99	12.6	0	7.5	0.13	2070	1	0.63	4.9	2	LCX	11	0.89	0.93	36	1.37	2.15	26.9231	1	1
A-327	1	87	22.3	31	1	0	1	1	0	1	1	0	0	0	0	0	1	174	56	91	100	10.4	1	5.9	0.076	78.5	0		1.8	1	LAD	9	0.61	0.91	54	0.87	1.89	18.1818	1	1
A-328	1	74	25.61	65	0	0	1	1	1	1	0	0	1	0	1	1	1	213	48	100	145	13.1	0	5.6	0.049	48.6	0		1.5	2	LCX	11	0.85	0.98	48	1.31	2.52	27.2727	2	1
A-329	1	71	23.22	27	1	0	1	1	1	0	0	0	0	0	0	0	2	243	60	217	140	12.1	0	6.2	0.013	142	0		1.3	2	LCX	13	0.92	0.98	47	1.61	3.03	13.6364	2	2
A-330	1	74	21.98	64	0	0	1	1	0	1	0	0	1	0	1	1	0	160	56	65	91	12	0	5.6	0.02	62.5	0		1.8	2	LCX	11	0.92	1	41	1.6	2.7	20.8333	2	2
A-331	1	63	17.84	28	1	0	0	1	1	1	1	0	0	0	0	0	1	236	38	133	171	14.7	0	7.3	0.457	177.6	0		1.2	2	LCX	14	1	1.01	58	1.1	2.63	7.69231	2	2
A-332	1	37	22.63	99	0	0	0	0	0	1	1	0	0	0	0	0	1	233	49	206	143	14.2	0	5.2	0.32		0		0.9	1	LAD	6	0.7	0.95	58	1.04	2.49	52.1739	2	2
A-333	1	63	25.16	109	0	0	1	1	1	1	0	1	1	0	1	1	2	164	32	379	56	13.7	0	6.9	0.052	170.8	0		1.1	1	LAD	7	0.64	0.87	62	0.92	2.39	50	1	1
A-334	2	71	23.1	63	0	0	1	1	1	0	0	1	1	0	1	1	3	122	42	115	57	12.5	0	7.9	1.9	12	0		1.1	2	RCA	2	0.92	0.97	40	1.76	2.94	27.2727	2	2
A-335	2	88	24.78	60	0	0	1	1	0	0	0	1	1	0	1	1	0	151	52	98	79	12.2	0	6	0.013		0		1.7	2	RCA	1	1	0.99	43	1.52	2.65	15	2	1
A-336	2	71	23.1	63	0	0	1	1	1	0	0	1	1	0	1	1	3	122	42	115	57	12.5	0	7.9	1.9	12	0		1.1	2	LCX	11	0.69	0.82	48	1.16	2.24	31.8182	1	1
A-337	2	71	23.1	63	0	0	1	1	1	0	0	1	1	0	1	1	3	122	42	115	57	12.5	0	7.9	1.9	12	0		1.1	1	LAD	8	0.79	0.87	43	0.94	1.66	13.6364	1	1
A-338	1	75	27.61	50	1	0	1	1	0	1	0	1	1	0	1	1	0	148	38	110	88	12.9	0	6	1.61	532	0		1.4	1	LAD	6	0.84	0.96	48	1.47	2.84	45.4545	2	2
A-339	1	67	24.15	46	1	0	1	1	0	1	0	1	0	0	0	0	2	139	39	134	73	15.3	0	5.9	0.114	5.3	0		1	2	LCX	14	0.9	0.98	36	1.84	2.85	13.7931	2	2
A-340	2	81	15.35	71	0	0	1	0	0	0	0	0	0	0	0	0	0	152	49	145	74	11	0	5.8	0.024	107.3	0		1.3	1	LAD	6	0.86	0.96	47	1.38	2.61	47.8261	2	2
A-341	1	77	25.89	35	1	0	1	1	1	1	0	1	1	0	1	1	1	142	35	271	53	12	0	7.7	0.023	51.3	0		1.5	2	LCX	13	0.93	1	53	1.25	2.67	20	2	2
A-342	1	77	25.89	35	1	0	1	1	1	1	1	1	1	0	1	1	1	142	35	271	53	12	0	7.7	0.023	51.3	0		1.5	1	LAD	8	0.8	0.92	49	0.99	1.93	12	2	2
A-343	1	79	23.26	46	1	0	1	0	1	1	1	1	1	0	1	1	1	172	42	123	105	11.4	0	6.5	0.154	151.3	0		1.1	1	LAD	6	0.74	0.9	57	1.04	2.43	45.4545	2	2
A-344	1	67	28.1	82	0	0	1	1	1	1	0	1	1	0	1	1	2	132	33	220	55	14.6	0	9.6	0.029	31.6	0		1.3	2	LCX	11	0.67	0.88	60	0.86	2.18	37.5	1	2
A-345	2	76	18.59	11	1	1	1	0	1	0	0	0	0	0	0	0	2	83	29	43	45	9.9	1	6.2			0		1.9	2	RCA	2	0.94	0.97	44	1.4	2.51	24	2	2
A-346	2	76	18.59	11	1	1	1	0	1	0	0	0	0	0	0	0	2	83	29	43	45	9.9	1	6.2	1.36	306.3	0		1.9	1	LAD	7	0.77	0.89	37	1.72	2.74	24	1	1
A-347	1	74	22.4	62	0	0	0	0	0	0	0	0	1	0	1	1	1	175	66	121	85	13	0	5.8	0.029		0		1.3	1	LAD	7	0.84	0.95	38	1.79	2.89	24	2	2
A-348	1	61	21.48	19	1	0	0	1	1	0	0	0	0	0	0	0	2	170	53	160	85	10.1	1	8.4	0.088	129.2	0		1.3	2	LCX	11	0.91	0.97	66	0.91	2.68	20.8333	2	2
A-349	1	61	21.48	19	1	0	0	1	1	1	1	0	0	0	0	0	2	170	53	160	85	10.1	1	8.4	0.088	129.2	0		1.3	1	LAD	6	0.76	0.89	38	1.3	2.08	45.4545	2	1
A-350	1	69	26.93	80	0	0	1	1	1	1	0	0	0	0	0	0	0	209	45	116	141	16.1	0	8.7	4.7	30.1	0		1.2	1	LAD	7	0.85	0.93	62	1.06	2.79	26.3158	2	2
A-351	1	74	25	52	1	0	1	1	1	1	1	1	0	0	0	0	3	229	41	135	161	12.2	0	6.4	0.607	120	0		1	1	LAD	7	0.74	0.84	63	0.9	2.45	32	1	2
A-352	1	63	19.88	92	0	0	1	1	0	1	0	0	0	0	0	0	2	173	49	86	107	13.2	0	5.4	0.34	31.9	0		1.2	1	LAD	7	0.61	0.85	59	0.83	2	48	1	1
A-353	2	74	17.2	83	0	0	0	1	0	0	0	1	1	0	1	1	0	176	69	95	88	12.1	0	5.8	0.039	54.3	0		1.4	2	RCA	3	0.86	0.96	48	1.41	2.71	27.2727	2	2
A-354	1	73	22.56	76	0	0	1	0	1	1	0	0	0	0	0	0	1	159	41	50	108	13.4	0	8	0.123	108.9	0		1	2	RCA	1	0.95	0.97	48	1.86	3.57	26.087	2	2
A-355	1	82	25.24	34	1	0	1	1	1	1	0	0	1	0	1	1	0	163	32	205	90	12.5	0	6.4	0.031	156.6	0		1.1	2	RCA	1	0.92	1	37	2	3.16	24	2	2
A-356	2	78	31.6	36	1	0	1	0	1	0	0	0	0	0	0	0	1	206	59	160	115	12.2	0	7.3	0.221	30.2	0		1.4	2	LCX	13	0.86	0.93	50	1.3	2.61	26.087	2	2
A-357	1	87	26.58	81	0	0	1	1	0	1	0	1	1	0	1	1	2	157	49	142	80	13.9	0	5.7	0.188	104	0		1.3	2	LCX	11	0.83	0.96	60	1.33	3.3	26.087	2	2
A-358	1	87	26.58	81	0	0	1	1	0	1	0	1	1	0	1	1	2	157	49	142	80	13.9	0	5.7	0.188	104	0		1.3	1	LAD	6	0.63	0.9	40	1.65	2.74	47.8261	2	1
A-359	1	69	21.97	65	0	0	1	0	0	1	0	0	0	0	0	0	0	186	60	50	116	13.3	0	5.6	0.053	182.9				1	LAD	7	0.97	0.96	42	2.05	3.52	44	2	2
A-360	1	71	27.7	67	0	0	1	1	1	1	0	0	1	0	1	1	0	154	40	89	96	14.5	0	8.3	0.095	16	0	1.6	2.5	2	LCX	11	0.93	1	42	1.84	3.17	31.8182	2	2
A-361	1	71	24.06	51	1	0	0	1	1	1	0	1	0	0	0	0	2	163	56	199	67	13.1	0	6.9	0.02	60.6	0		1.2	2	LCX	13	0.93	1.01	43	1.49	2.62	20	2	2
A-362	1	74	22.07	72	0	0	1	1	0	0	0	1	1	0	1	1	1	154	56	105	77	12.2	0	5.9	0.016	25.6	0		1.9	2	RCA	1	0.81	1.04	39	1.83	3	26.087	2	2
A-363	1	73	17.98	80	0	0	1	1	0	1	0	1	1	0	1	1	1	126	58	129	42	14.3	0	5.3	0.214	158.6	0		1.4	1	LAD	6	0.8	0.95	50	1.52	3.02	54.5455	2	1
A-364	1	64	28.4	60	0	0	1	1	0	1	0	0	1	0	1	1	0	158	37	203	80	14.1	0	5.9	0.1	32.7	0		1.4	1	LAD	9	0.81	0.96	38	1.3	2.1	20	2	2
A-365	1	69	24.59	56	1	0	0	1	1	0	0	0	0	0	0	0	1	155	36	124	96	16.1	0	5.9	0.061	103.8	0		1.1	1	LAD	6	0.74	0.9	42	1.61	2.76	44.4444	1	1
A-366	2	84	18.48	57	1	0	1	0	1	0	0	0	0	0	0	0	2	150	40	79	94	10.3	1	6.9	0.088	37.2	1	0.94	3.5	1	LAD	7	0.8	0.89	42	0.95	1.64	27.2727	2	2
A-367	1	79	29.97	46	1	0	1	0	1	1	0	0	1	0	1	0	1	207	70	103	116	14.9	0	6.9	0.067	346.3	0		1.8	1	LAD	7	0.8	0.89	48	1.67	2.29	17.3913	2	2
A-368	1	68	22.12	55	1	0	1	1	1	1	1	0	1	0	1	1	0	226	65	112	139	16.5	0	6.7	0.774	80.7				2	RCA	1	0.96	1.01	36	1.59	2.47	7.69231	2	2
A-369	1	71	18.45	83	0	0	0	1	0	1	0	1	1	0	1	1	0	177	61	123	101	12.3	0	5.8	0.079	76.4	0		2.2	2	LCX	13	0.93	1	43	1.47	2.58	12.5	2	2
A-370	1	71	18.45	83	0	0	0	1	0	1	0	1	1	0	1	1	0	177	61	123	101	12.3	0	5.8	0.079	76.4	0		2.2	2	LCX	12	0.9	1.02	55	1.19	2.61	8.33333	2	2
A-371	1	74	24.11	53	1	0	1	1	1	1	0	0	1	0	1	1	0	140	51	56	78	14.2	0	6.4	0.059	130.9				2	LCX	13	0.9	1.01	48	1.65	3.17	32	1	2
A-372	1	88	25.31	46	1	0	1	1	0	1	0	0	1	0	1	1	0	171	48	225	78	10.4	1	5.9	0.192	125.3	0		1.4	1	LAD	7	0.89	0.96	49	1.39	2.75	38.4615	2	2
A-373	1	68	19.59	31	1	1	1	1	0	1	0	1	1	0	1	1	0	136	66	90	52	11.8	0	5.2	0.044	1949.5	0		2.2	2	RCA	1	0.96	0.99	39	2.25	3.69	26.087	2	2
A-374	2	49	30.79	15	1	1	1	1	1	0	0	1	0	0	0	0	2	161	56	96	86	11.7	0	6.3	0.059	105	0		1.7	1	LAD	7	0.74	0.85	52	1	2.08	47.619	2	2
A-375	1	58	28.72	49	1	0	1	1	1	1	0	1	1	0	1	1	2	140	35	328	39	14.5	0	8.4	0.265	32	0		1.6	1	LAD	8	0.83	0.91	46	1.23	2.28	16	1	2
A-376	1	68	23.53	74	0	0	1	1	0	1	1	0	0	0	0	0	0	204	71	60	121	12.2	0	5.2	0.02	20.2	0		1.3	1	LAD	7	0.88	0.942	43	1.75	3.1	33.3333	2	2
A-377	2	71	23.35	64	0	0	1	1	1	1	0	1	1	1	1	1	0	133	62	117	48	11.8	0	5.9	0.179	216.1	0		1.5	2	RCA	1	0.83	0.975	46	1.73	3.19	33.3333	2	2
A-378	1	63	23.76	64	0	0	1	1	1	1	0	1	1	0	1	1	3	184	43	297	82	16.3	0	7.8	0.108	25	0		1.5	1	LAD	7	0.69	0.892	41	1.52	2.6	23.0769	1	1
A-379	2	81	24.58	41	1	0	1	1	0	0	0	1	1	0	1	1	0	170	56	163	81	13.7	0	6.6	0.167	34.9	0		1.4	2	LCX	13	0.94	0.913	45	1.88	3.36	27.2727	2	2
A-380	1	69	23.77	42	1	0	0	1	1	1	0	0	0	0	0	0	3	160	62	77	83	13.3	0	5.8	0.028	13	0		1.4	1	LAD	6	0.7	0.998	36	1.68	2.61	26.9231	2	2
A-381	1	70								1	0						1	219	39	279	124	15.5	0	6.2	0.027	16.3	0		1.3	2	RCA	1	0.91	0.98	45	1.86	3.4	30.7692	2	2
A-382	1	70	25.81	76	0	0	1	1	0	1	0	0	1	0	1	1	1	219	39	279	124	15.5	0	6.2	0.027	16.3	0		1.3	2	LCX	12	0.79	0.949	50	1.16	2.33	19.2308	1	2
A-383	1	77	26.25	50	1	0	0	1	0	1	0	1	1	0	1	1	1	182	75	103	86	14.2	0	5.5	0.254	61.2	0		1.2	2	RCA	1	0.94	0.95	56	1.56	3.56	22.7273	2	2
A-384	1	67	23.53	68	0	0	1	1	0	1	1	0	0	0	0	0	0	174	43	245	82	13.1	0	5.8	0.053	17.3	0		2.3	1	LAD	7	0.84	0.989	49	1.19	2.34	16.6667	2	2
A-385	2	79								0	0						1	215	64	149	121	12.2	0	5	0.014	72.8	1	1.81	3.1	2	LCX	13	0.86	0.911	30	2.91	4.14	21.7391	2	2
A-386	2	79	17.92	43	0	0	1	1	0	0	0	0	0	0	0	0	1	215	64	149	121	12.2	0	5	0.014	72.8	1	1.81	3.1	1	LAD	7	0.75	0.87	56	1.34	3	52.1739	2	2
A-387	1	82	16.92	55	1	0	1	1	0	1	0	1	1	0	1	1	0	184	60	96	105	12.8	0	5.7	0.111	51.5	0		1	2	LCX	12	0.94	0.995	42	1.49	2.58	20	2	2
A-388	1	75	23.04	54	1	0	1	1	1	1	0	0	1	0	1	1	1	142	56	81	70	12.6	0	6.7	0.035	20.6	0		1.5	1	LAD	6	0.65	0.858	65	0.88	2.47	44.4444	2	2
A-389	1	86								1	0						1	142	56	81	70	12.6	0	6.7	0.035	20.6	0		1.5	2	LCX	11	0.93	0.884	41	1.83	3.09	28	2	2
A-390	1	86	20.26			0	1	0	0	1	0	0	0	0	0	0	1	137	65	72	58	10.7	1	5.2	0.776	138.8	0		1.2	1	LAD	7	0.73	0.988	57	1.06	2.46	16	2	1
A-391	1	81								1	1						2	184	42	127	11	13.6	0	5.7	0.325	139.3	0		1.1	2	LCX	13	0.97	0.985	57	1.65	3.86	8.69565	2	2
A-392	1	81	23.35	44	1	0	1	0	0	1	1	0	0	0	0	0	2	184	42	127	11	13.6	0	5.7	0.325	139.3	0		1.1	2	LCX	12	0.97	0.988	54	1.76	3.84	17.3913	2	2
A-393	1	77								0	0						1	219	37	224	137	14.6	0	5.6	0.445	10.8	0		1.4	2	LCX	14	0.94	0.881	41	1.6	2.72	11.1111	2	2
A-394	1	77	23.26	51	1	0	1	1	0	0	0	0	0	0	0	0	1	219	37	224	137	14.6	0	5.6	0.445	10.8	0		1.4	1	LAD	6	0.73	0.99	65	0.95	2.67	33.3333	2	1
A-395	2	67	27.27	42	1	0	1	1	1	1	0	1	1	0	1	1	0	127	40	346	18	12.7	0	6.6	0.077	229.4	0		1.1	1	LAD	6	0.89	0.972	53	1.4	2.95	40	2	2
A-396	2	67								1	0						0	127	40	346	18	12.7	0	6.6	0.077	229.4	0		1.1	2	LCX	11	0.9	0.996	46	1.6	2.96	32	2	1
A-397	1	67	23.75	47	1	0	0	1	0	0	0	0	0	0	0	0	1	229	48	142	153	15.4	0	6	0.336	18.7	0		1.2	2	RCA	1	0.94	0.982	50	2.24	4.47	36	2	2
A-398	2	71	26.77	77	0	0	1	0	0	0	0	0	0	0	0	0	3	189	62	53	116	13	0	5.6	0.162	123	0		1.4	1	LAD	7	0.8	0.93	44	1.41	2.54	26.087	2	2
A-399	1	63	28.4	54	1	0	1	1	0	1	0	1	1	0	1	1	0	133	47	112	64	14.3	0	5.9	0.048	57.4	0		1.2	2	LCX	11	0.98	0.995	33	2.61	3.92	35.7143	2	2
A-400	1	76	22	100	0	0	1	1	1	0	0	1	1	0	1	0	0	188	74	128	88	14.3	0	6.7	0.029	418.6	0		1	2	RCA	4	1	1.006	36	1.41	2.19	16.6667	2	2
A-401	1	75	27.27	48	1	0	1	1	1	1	0	0	1	1	1	1	1	161	37	232	78	15	0	8.5	0.323	25.3	0		2.2	2	LCX	14	0.84	0.913	33	1.83	2.74	12	2	2
A-402	1	73								1	0						1	161	37	232	78	15	0	8.5	0.323	25.3	0		2.2	1	LAD	7	0.75	0.987	41	1.57	2.64	16	1	2
A-403	1	71	24.3	42	1	0	1	1	1	1	0	1	1	0	1	1	0	122	44	119	54	15.1	0	6.6	0.015	33.6	0		1.1	1	LAD	6	0.76	0.885	45	1.61	2.91	38.0952	2	2
A-404	1	66								0	0						0	145	38	134	80	15.7	0	7.3	0.137	15.1	0		1.7	2	LCX	13	0.95	1.02	39	1.64	2.69	9.52381	2	2
A-405	1	66	25.05	46	1	0	0	1	1	0	0	0	1	0	1	1	0	145	38	134	80	15.7	0	7.3	0.137	15.1	0		1.7	2	RCA	4	0.96	1.02	36	2.06	3.2	14.2857	2	2
A-406	1	65	26.08	72	0	0	1	1	1	1	0	0	0	0	0	0	1	161	41	231	74	11.8	0	7.9	3.092	18.5	0		1.2	1	LAD	7	0.78	0.909	46	1.28	2.36	36	1	2
A-407	1	63	29.86	81	0	0	1	1	0	1	0	1	1	0	1	1	0	141	36	307	44	14.7	0	5.9	0.214	35.7			1.3	1	LAD	6	0.8	0.904	40	2.75	4.56	40	2	2
A-408	1	46	26.86	7	1	1	1	1	0	1	1	1	1	0	1	1	2	170	37	117	110	12.2	0	5.3	0.417	29.3	0		1.2	1	LAD	6	0.82	0.929	42	1.65	2.85	25.9259	2	2
A-409	1	55	28.52	85	0	0	1	1	0	1	0	1	1	0	1	1	0	145	56	229	43	14.9	0	6.5	0.075	75.9	0		1.5	1	LAD	7	0.82	0.967	47	1.44	2.7	39.1304	2	2
A-410	1	76	27.45	61	0	0	1	1	0			1	1	0	1	1	3	99	38	63	48	11	0	6.3	3.92	93.6	0		0.9	2	RCA	2	0.65	0.896	53	1.71	3.6	33.3333	1	2
A-411	1	76								1	0						3	99	38	63	48	11	0	6.3	3.92	93.6	0		0.9	2	LCX	12	0.79	0.897	58	1.42	3.35	23.3333	2	2
A-412	2	63	13.76	7	1	1	1	0	0	1	1	0	0	0	0	0	1	152	50	111	80	9.6	1	5.4	0.91	1678.3	0		1.8	2	LCX	13	0.96	0.969	51	1.88	3.86	16.6667	2	2
A-413	2	63								1	1						1	152	50	111	80	9.6	1	5.4	0.91	1678.3	0		1.8	1	LAD	7	0.93	0.988	44	1.97	3.51	50	2	2
A-414	1	74	22.58	53	1	0	1	1	1	1	0	0	0	0	0	0	1	212	45	168	133	14.7	0	8.3	0.676	473	1	0.79	4	1	LAD	7	0.69	0.82	52	1.2	2.51	34.6154	2	1
A-415	1	67	22.14	84	0	0	0	1	1	1	1	1	0	0	0	0	3	178	61	128	91	13.8	0	6.6	0.393	53.2	0		1.5	1	LAD	6	0.84	0.948	61	1.04	2.71	48	2	2
A-416	2	79	22.45	77	0	0	0	1	1	0	0	0	0	0	1	1	0	157	85	68	58	11.7	0	7.3	0.012	38.9	0		0.9	1	LAD	7	0.81	0.905	39	0.93	1.53	16.6667	1	2
A-417	2	65	18.2	17	1	0	1	1	1	1	0	0	0	0	0	0	2	170	40	98	110	11.1	0	5	1.836	5127	0	1.59	2	1	LAD	6	0.7	0.763	51	1.66	3.38	40	2	2
A-418	1	78	23.23	28	1	0	1	1	1	1	0	1	0	0	0	0	3	199	42	120	133	16.6	0	6.2	0.93	493.8	0		1	1	LAD	7	0.83	0.916	60	1.42	3.57	26.3158	2	1
A-419	1	80	23.73	35	1	0	1	1	0	1	0	0	0	0	0	0	0	203	52	163	118	12.6	0	6	0.129	39.3	0		1.3	2	LCX	13	0.9	0.991	52	1.03	2.15	13.6364	2	2
A-420	2	69	22.97	61	0	0	1	1	0	0	0	1	1	0	1	1	0	192	58	179	98	14	0	6.1	0.034	27.9	0		1.3	1	LAD	7	0.86	0.935	43	1.61	2.84	22.7273	2	1
A-421	2	69	29.32	57	1	0	1	1	0	0	0	1	1	0	1	1	0	187	70	98	97	14.5	0	6.1	0.101	114.7	0		1.9	1	LAD	7	0.9	0.966	45	2	3.64	19.0476	2	2
