# Supplementary material for: Determinants and prognostic implications of instantaneous wave-free ratio in patients with mild to intermediate coronary stenosis: Comparison with those of fractional flow reserve
Source: PLoS One. 2020 Aug 6;15(8):e0237275. doi: 10.1371/journal.pone.0237275 (PMC7410195; doi:10.1371/journal.pone.0237275)
Supplement: S2 Dataset — (XLSX) [file pone.0237275.s009.xlsx]

## Sheet: Ptdata323
new ID	Sex (male:1, female:2)	Age	BMI	eGFR	CKD+(eGFR<60 )	HD (+:1, -:0)	HT (+:1, -:0)	HLP (+:1, -:0)	DM (+:1, -:0)	Smoking (+:1, -:0)	current：1、past：0	current1, others0	OMI (+:1, -:0)	PCI/CABG history (+:1, -:0)	CABG history (+:1, -:0)	PCI history (+:1, -:0)	Stent history (+:1, -:0)	Anemia:Hb<11	VD number	TC	HDL	Trig	LDL-C	Hb	HbA1c	hsCRP	BNP	Oral DM drug	Insulin	ACE-I	ARB	β-blocker	Statin	Ca-blocker	α-blocker	Nitro drug	Nicorandil	AS (+1, -0)	AS grade	AVA	Vmax	FFR target vessel	FFR	FFR-ischemia（+1, -0）	iFR	iFR-ischemia（+1, -0）CO≤0.89	iFR-ischemia（+1, -0）CO≤0.92	DS (%) QCA	Lesion length
B-1	2	62	28.46	75	0	0	1	1	1	1	1	1	1	1	0	1	1	0		200	56	123	119	15	6.1			1	0	0	1	1	1	0	0	0	0	0	0		1.4	RCA	0.96	0	1	0	0	35	6.81
B-2	2	65	21.43	90	0	0	1	1	1	0		0	0	1	0	1	1	0	1	154	50	128	78	13.4	7	0.011	28.1	1	0	0	1	1	1	1	0	0	0	0	0		1.8	LAD	0.67	1	0.84	1	1	50	9.52
B-3	1	65	31.36	57	1	0	1	1	0	1	1	1	0	0	0	0	0	0	2	174	43	192	93	16.5	5.3	0.11	16.2	0	0	0	1	0	0	1	0	0	0	0	0		1.3	RCA	0.79	1	0.96	0	0	40	6.03
B-4	1	53	29.31	80	0	0	1	1	1	0		0	0	1	0	1	1	0	1	213	43	480	98	17.5	7	0.047	19.2	1	0	0	1	1	1	1	0	0	0	0	0		1.4	LAD	0.68	1	0.89	1	1	45	20.9
B-5	2	88	25.08	49	1	0	1	1	0	0		0	0	0	0	0	0	0	1	209	61	157	117	14	5.7	0.239	115.4	0	0	0	1	1	1	1	0	1	0	0	0		1.2	LAD	0.92	0	0.97	0	0	46	13.83
B-6	1	67	20.2	67	0	0	1	1	0	0		0	0	0	0	0	0	0	0	105	36	99	49	12.5	5.6	3.925	23.5	0	0	0	1	1	1	1	0	0	0	0	0		1.2	RCA	0.88	0	0.98	0	0	47	5.03
B-7	1	67	23.81	58	1	0	1	1	0	1	1	1	0	1	0	1	1	0	1	229	59	251	120	13.8	5.6	0.254	42.2	0	0	0	1	1	0	1	0	0	0	0	0		1.8	RCA	0.76	1	0.95	0	0	51	8.3
B-8	1	80	28.77	76	0	0	1	1	0	0		0	0	0	0	0	0	0	0	220	50	174	135	16.4	5.8	0.677	27.4	0	0	0	1	1	0	1	0	0	0	0	0		1.2	LAD	0.8	0	0.81	1	1	45	11.36
B-9	1	75	19.83	59	1	0	1	1	1	1	1	1	1	1	0	1	1	0	0	218	73	120	121	13.7	6.2	0.031		1	0	0	0	1	1	0	0	1	0	0	0		1.3	LAD	0.86	0	0.94	0	0	46	11.9
B-10	1	75	21.53	65	0	0	1	1	1	1	1	1	1	1	0	1	1	0	1	193	58	379	59	13.8	6.6	0.082	169	1	0	1	0	1	1	0	0	0	0	0	0		1.2	LCX	0.93	0	1	0	0	40	3.16
B-11	1	78	26.1	56	1	0	1	1	1	1	1	1	1	1	0	1	1	0	1	141	34	76	92	14.1	6.4	0.194	172.3	1	0	0	1	1	1	1	0	0	0	0	0		1	RCA	0.9	0	0.97	0	0	43	13.6
B-12	1	72	18.76	8	1	1	1	1	1	1	1	1	0	0	0	0	0	0	1	135	39	104	75	12.3	6.6	0.093	217	1	0	0	1	1	1	1	0	0	0	0	0		1.5	LAD	0.74	1	0.9	0	1	41	7.46
B-13	2	80	25.93	36	1	0	1	1	1	0		0	0	1	0	1	1	0	0	167	66	281	45	11.5	6.5	0.066	24.5	1	0	0	1	1	1	1	0	0	0	1	2	0.96	3.4	LCX	0.94	0	0.95	0	0	48	6.8
B-14	1	75	19.45	60	0	0	1	1	0	1	1	1	1	1	0	1	1	1	2	152	31	80	105	9.4	6	0.487	79.7	0	0	1	0	1	0	0	0	0	0	0	0		1.3	RCA	0.74	1	0.95	0	0	33	4.53
B-15	2	67	27.88	76	0	0	0	1	1	0		0	0	0	0	0	0	0	2	229	61	182	132	14.4	8.4	0.065	22.7	1	1	0	0	0	1	0	0	0	0	0	1		2	LAD	0.69	1	0.88	1	1	33	8.25
B-16	2	79	28.23	66	0	0	1	1	0	0		0	0	1	0	1	1	0	0	182	67	76	100	11.6	6.1	0.083	32.3	0	0	0	0	1	1	1	0	0	0	0	0		1.8	LAD	0.83	0	0.92	0	1	59	8.04
B-17	2	76	21.79	78	0	0	1	1	1	0		0	0	1	0	1	1	0	0	156	46	125	85	12.8	6.7	0.025	254.9	1	0	0	1	1	1	1	0	0	0	0	0		1.3	LCX	0.81	0	0.98	0	0	35	15.66
B-18	2	54	21.37	61	0	0	1	1	1	0		0	0	0	0	0	0	0	2	263	55	358	136	12.4	9	0.074	99.2	1	1	0	1	1	1	1	0	0	0	0	0		1.3	LAD	0.78	1	0.89	1	1	47	6.52
B-19	1	66	20.15	76	0	0	1	1	1	1	1	1	0	1	0	1	1	0	1	156	52	206	63	15.6	8.1	0.085	10	1	0	1	0	1	1	0	0	0	0	0	0		1.1	LAD	0.71	1	0.88	1	1	56	9.19
B-20	2	72	26.73	72	0	0	1	1	0	0		0	1	1	0	1	1	0	1	160	44	112	94	13.1	6	0.051	82.8	0	0	0	1	1	1	1	0	0	0	0	0		1.8	LCX	0.87	0	0.95	0	0	63	10.67
B-21	1	80	25.96	9	1	1	1	1	0	1	1	1	0	1	0	1	1	0	0	129	38	80	75	14	6	0.107	140	0	0	0	1	0	1	1	0	1	0	0	0		1.8	RCA	0.86	0	0.95	0	0	52	9.05
B-22	1	67	25.9	74	0	0	1	1	1	1	0	0	1	1	0	1	1	0	2	160	33	397	48	14.8	7.7	0.068	49.7	0	1	0	0	1	1	1	0	0	0	0	0		1.5	LAD	0.78	1	0.93	0	0	43	9.44
B-23	1	76	18.76	55	1	0	1	1	1	1	1	1	1	1	0	1	1	0	1	195	40	182	119	12.1	6.3	0.146	392.1	1	0	0	0	1	1	1	0	0	0	1	2	0.98	4.4	LAD	0.75	1	0.82	1	1	41	7.52
B-24	1	69	32.79	81	0	0	1	1	1	1	1	1	1	1	0	1	1	0	0	145	64	94	62	15.3	7.7	0.096	41.2	0	1	0	1	1	1	0	0	0	0	0	0		1.3	LCX	0.83	0	0.98	0	0	50	14.57
B-25	1	67	22.31	69	0	0	1	1	1	0		0	1	1	0	1	1	0	1	165	29	118	56	12.7	7.6	0.011	33.2	0	1	0	1	1	0	0	0	0	0	0	0		1.7	LCX	0.83	0	0.94	0	0	51	7.99
B-26	1	73	25.82	55	1	0	1	1	0	1	0	0	0	1	0	1	1	0	1	147	50	330	31	14.2	5.7	0.135	21.2	0	0	0	0	0	1	1	0	0	0	0	0		1.8	LAD	0.79	1	0.93	0	0	53	10.51
B-27	1	71	21.16	81	0	0	0	1	0	1	1	1	0	1	0	1	1	0	0	257	60	93	178	13.8	5.8	0.034	55.4	0	0	0	0	1	0	0	0	0	0	0	0			RCA	0.95	0	0.98	0	0	40	9.42
B-28	2	66	27.51	51	1	0	1	1	0	0		0	1	1	0	1	1	0	1	173	55	78	102	12	6.4	0.046	35.2	0	0	0	1	1	1	0	0	0	0	0	0		1.2	LAD	0.76	1	0.94	0	0	49	5.83
B-29	1	67	20.95	57	1	0	1	1	0	1	1	1	0	1	0	1	1	0	1	138	35	129	77	12.5	5.6	0.302	49.9	0	0	0	1	0	1	0	0	0	0	0	0		1.9	LAD	0.78	1	0.91	0	1	45	9.6
B-30	1	82	20.82	29	1	0	1	1	0	1	1	1	1	1	0	1	1	0	0	163	44	95	100	12	6.1	0.471	118.9	0	0	0	1	1	1	0	0	0	0	0	0		1	RCA	0.97	0	1.08	0	0	35	7.2
B-31	1	72	26.5	84	0	0	1	1	1	1	1	1	0	0	0	0	0	0	2	198	43	102	135	16	7.9	0.059	6.2	1	0	0	0	1	1	1	0	1	0	0	0		1.5	LAD	0.65	1	0.82	1	1	39	11.59
B-32	1	44	20.43	98	0	0	1	1	0	1	1	1	0	1	0	1	1	0	0	143	55	57	77	13.7	5.8	0.009	11.9	0	0	0	0	1	1	0	0	0	0	0	0		1.3	LAD	0.81	0	0.93	0	0	53	24.75
B-33	2	66	22.17	65	0	0	1	1	0	0		0	1	1	0	1	1	0	0	145	40	144	76	11.6	5.9	0.033	69.8	0	0	0	1	1	1	0	0	0	0	0	0		1.9	RCA	0.95	0	0.99	0	0	45	14.68
B-34	1	51	21.99	100	0	0	0	1	0	1	1	1	1	1	0	1	1	0	1	148	43	148	75	12.7	5.6	0.128	41.4	0	0	0	1	1	1	0	0	0	0	0	0		1.5	LAD	0.83	0	0.94	0	0	46	14.14
B-35	1	62	34.52	51	1	0	1	1	1	1	1	1	0	1	0	1	1	0	0	149	28	301	61	13	8.6	0.11	24.3	0	1	0	0	1	1	1	0	0	0	0	0		1	LAD	0.84	0	0.93	0	0	40	7.02
B-36	1	76	21.17	49	1	0	0	1	0	0		0	0	1	0	1	1	0	1	170	61	144	80	12.5	6	0.089	55.8	0	0	0	0	1	1	0	0	0	0	0	0		1.4	LAD	0.79	1	0.93	0	0	52	25.86
B-37	1	73	22.46	80	0	0	1	1	1	0		0	1	1	0	1	1	0	1	120	33	147	58	13.2	9.7	1.898	61.1	1	0	1	0	1	1	0	0	0	0	0	0		1.2	LAD	0.74	1	0.9	0	1	57	8.02
B-38	1	80	26.91	67	0	0	1	1	1	0		0	1	1	0	1	0	0	0	214	48	314	103	17.4	6.7	0.177	649.4	0	0	1	0	0	0	1	0	0	0	0	0		1.2	LAD	0.88	0	0.93	0	0	48	15.56
B-39	1	64	27.03	87	0	0	1	1	0	1	0	0	1	1	0	1	1	0	0	158	60	169	64	14.8	5.5	0.057	71.1	0	0	0	0	1	1	0	0	0	0	0	0		1.2	RCA	0.99	0	1.04	0	0	30	2.63
B-40	1	72	29.92	38	1	0	1	1	1	1	1	1	1	1	1	1	1	0	1	125	28	304	36	11.3	9.1	0.059	46.1	0	1	1	0	1	1	0	0	0	0	0	0		1.1	RCA	0.88	0	0.95	0	0	44	3.09
B-41	1	75	25.19	50	1	0	1	1	1	1	1	1	1	1	0	1	1	0	2	132	44	129	62	13.7	6	0.11	273.9	1	0	0	1	1	1	1	0	0	1	0	1		2	LAD	0.79	1	0.89	1	1	35	6.64
B-42	1	72	26.25	52	1	0	1	1	1	1	1	1	1	1	0	1	1	0	1	171	43	323	63	13.8	6.2	0.036	112	1	0	0	0	1	1	0	0	0	0	0	0		1.4	LAD	0.72	1	0.91	0	1	51	6.07
B-43	1	70	27.64	61	0	0	1	1	0	1	1	1	1	1	0	1	1	0	1	199	56	400	74	15.8	5.5	0.048	17	0	0	1	0	0	1	1	0	0	0	0	1		2	LAD	0.78	1	0.92	0	1	63	6.4
B-44	2	63	24.83	43	1	0	1	1	1	1	1	1	1	1	0	1	1	0	0	206	70	74	121	12.3	7	0.034	100.6	1	1	1	0	1	1	1	0	0	1	0	0		1.6	RCA	0.86	0	0.92	0	1	43	8.16
B-45	2	73	19.59	57	1	0	0	1	0	0		0	0	0	0	0	0	0	0	202	71	172	97	15.7	6.1	0.044	11.8	0	0	0	0	0	1	0	0	0	0	0	0		1.1	LAD	0.81	0	0.93	0	0	48	6.41
B-46	1	78	20.56	76	0	0	1	1	0	0		0	1	1	1	1	1	0	0	166	46	206	79	14.3	5.7	0.016	142.9	0	0	0	0	1	1	0	0	0	1	0	0		1.3	LAD	0.83	0	0.95	0	0	57	9.27
B-47	2	68	18.79	67	0	0	1	1	0	0		0	1	1	0	1	1	0		172	65	80	91	12.1	6.1			0	0	1	0	1	1	0	0	0	0	0	0		1.4	RCA	0.98	0	1.01	0	0	42	6.03
B-48	2	89	23.62	23	1	0	1	1	1	0		0	1	1	0	1	1	0	0	154	45	116	86	12	7.3	0.33	61.7	1	0	1	0	1	1	0	0	0	0	0	0		1.5	LAD	0.78	1	0.82	1	1	47	14.27
B-49	2	82	23.68	57	1	0	1	1	0	0		0	0	1	0	1	1	0	0	186	56	103	109	12.3	6.3	0.027	41.8	0	0	0	1	1	1	0	0	0	0	0	0		1.5	RCA	0.9	0	0.94	0	0	58	12.55
B-50	2	68	26.51	75	0	0	1	1	1	0		0	0	1	0	1	1	0	1	232	54	233	131	14.5	6.6	0.028	32.8	0	0	1	0	1	1	0	0	0	0	0	0		1.7	LAD	0.69	1	0.91	0	1	59	11.48
B-51	1	74	23.71	67	0	0	1	1	0	0		0	1	1	0	1	1	0	0	148	57	112	69	14	6	0.037	48	0	0	0	1	1	1	0	0	0	0	0	0		1.8	RCA	0.91	0	1	0	0	54	10.71
B-52	1	58	22.21	63	0	0	1	1	1	1	1	1	1	1	0	1	1	0	0	137	50	68	73	13.7	5.5	0.018		1	0	0	1	1	1	1	0	0	0	0	0		1.8	RCA	0.84	0	0.95	0	0	43	12.98
B-53	1	89	21.86	34	1	0	1	1	0	1	0	0	0	0	0	0	0	0	2	158	44	93	95	11.3	5.8	0.136	33.6	0	0	0	0	0	1	1	0	0	0	1	2	0.74	4.5	LAD	0.75	1	0.86	1	1	58	16.91
B-54	2	80	24.84	36	1	0	1	1	0	0		0	1	1	0	1	1	0	0	134	51	155	52	12.5	5.6	0.048	36.9	0	0	1	0	1	0	0	0	0	0	0	0		1.2	LCX	0.93	0	0.97	0	0	59	14.77
B-55	2	65	27	50	1	0	1	1	1	0		0	1	0	0	0	0	1	1	158	36	190	84	10.9	7.5	0.185	25.8	1	1	0	0	1	1	0	0	0	0	1	2	1.12	2.3	LAD	0.77	1	0.89	1	1	59	8.13
B-56	2	73	17.77	67	0	0	1	1	0	1	0	0	0	0	0	0	0	0	0	185	41	166	111	11.9	5.6	0.712	57.7	0	0	0	1	0	0	1	0	0	0	0	0		1.5	RCA	0.88	0	0.94	0	0	53	22.98
B-57	1	79	23.97	59	1	0	1	1	1	1	1	1	0	1	0	1	1	0	0	147	43	312	42	15.5	7.5	0.113	10	1	0	1	0	1	1	0	0	0	0	0	0		1.4	RCA	0.85	0	0.99	0	0	46	7.33
B-58	2	76	21.42	61	0	0	1	1	1	0		0	0	1	0	1	1	0	0	158	56	220	58	13.6	5.9	0.02	12.4	1	0	0	1	1	1	0	0	0	0	0	0		1.3	LAD	0.88	0	0.96	0	0	42	10.63
B-59	1	84	20.6	41	1	0	1	1	0	1	1	1	0	0	0	0	0	1	0	163	58	79	89	9.6	4.8	0.011	296	0	0	0	1	0	1	1	1	0	0	1	2	1.12	3.4	RCA	0.86	0	0.91	0	1	58	8.35
B-60	1	72	18.57	109	0	0	1	1	0	1	0	0	1	1	0	1	1	0	0	128	44	151	54	13.9	5.9	0.022	23.4	0	0	1	0	1	1	1	0	0	0	0	0		1.2	LCX	0.86	0	0.95	0	0	39	14.88
B-61	1	81	23.7	85	0	0	1	1	1	1	1	1	0	1	0	1	1	0	1	146	41	145	76	14.6	6.1	0.022	16.7	1	0	0	1	1	1	1	0	0	0	0	0		1.4	LCX	0.86	0	0.96	0	0	41	4.14
B-62	1	58	29.77	75	0	0	1	1	1	1	1	1						0	1	185	46	149	109	15.6	6.6	0.057	9.3	1	0	0	1	0	1	0	0	0	0	0	0		1.7	LCX	0.93	0	0.99	0	0	49	21.5
B-63	2	79	18.1	69	0	0	1	1	1	0		0	1	1	0	1	0	0	0	198	60	186	101	12.8	7.4	4.57	36.9	0	1	1	0	1	1	0	0	0	0	0	0		1.2	LAD	0.86	0	0.95	0	0	69	10.23
B-64	1	72	19.86	7	1	1	1	0	1	0		0	0	0	0	0	0	1	2	128	41	83	70	10.7	4.5	0.758	1550	0	1	1	0	1	0	1	0	0	0	0	0		1.5	LAD	0.75	1	0.83	1	1	43	14.38
B-65	2	76	22.51	77	0	0	1	1	1	0		0	1	1	0	1	1	0	0	168	74	115	78	13.8	6.8	0.008		1	0	1	0	1	1	0	0	0	0	0	0		1.2	LCX	0.95	0	1	0	0	45	12.24
B-66	1	81	21.6	62	0	0	1	1	0	1	1	1	0	0	0	0	0	0	1	205	26	401	138	14.3	5.5	0.108	81.1	0	0	0	0	0	1	0	0	0	0	0	0		1.5	RCA	0.86	0	1	0	0	68	14.98
B-67	1	67	29.29	81	0	0	1	1	1	1	1	1	0	1	0	1	1	0	1	161	32	124	104	14.4	7.3	0.043	34.8	1	1	0	1	1	0	1	0	0	0	0	0		1.3	RCA	0.72	1	0.94	0	0	56	15.61
B-68	1	67	24.72	70	0	0	0	1	1	1	1	1	0	1	0	1	1	0	1	129	43	123	61	14.3	7.3	0.071	8.3	1	0	0	0	1	1	0	0	0	0	0	0		1.2	LAD	0.78	1	0.89	1	1	37	7.91
B-69	1	87	18.47	46	1	0	1	1	0	1	1	1	0	1	0	1	1	0	0	125	44	69	67	12.8	5.6	0.06	93.8	0	0	0	0	1	1	0	0	0	0	0	0		1.1	RCA	0.95	0	0.99	0	0	48	6.34
B-70	1	81	27.04	73	0	0	1	1	0	1	1	1	0	1	0	1	1	0	0	134	36	108	76	13.5	5.6	0.056		0	0	1	0	1	1	0	0	0	0	0	0		1.5	LAD	0.81	0	0.95	0	0	45	14.11
B-71	1	63	24.03	74	0	0	1	1	0	1	0	0	1	1	0	1	1	0	0	158	45	113	90	14.2	5.9	0.037	27.1	0	0	0	1	1	1	1	0	0	0	0	0		1.1	LCX	0.8	0	0.98	0	0	46	15.94
B-72	2	73	17.92	89	0	0	0	1	0	0		0	0	0	0	0	0	0	0	275	98	82	161	14.9	5.8	0.017	30.3	0	0	0	0	0	0	0	0	0	0	0	0		1.5	LAD	0.88	0	0.95	0	0	47	7.55
B-73	1	69	23.83	38	1	0	1	1	1	0		0	0	1	0	1	1	0	1	144	35	131	83	14.4	7.2	0.018		1	0	0	1	1	0	0	1	0	1	0	0		1.3	LAD	0.77	1	0.93	0	0	53	10.39
B-74	1	71	23.51	70	0	0	1	1	1	1	1	1	1	1	0	1	1	0	3	191	31	166	127	14.4	6.7	0.418		1	0	0	0	1	1	1	0	1	0	0	0		1.2	LAD	0.76	1	0.88	1	1	56	6.78
B-75	1	76	25.04	70	0	0	1	1	1	1	1	1	0	1	0	1	1	0	0	151	44	112	85	15.2	6.2	0.095		1	0	1	0	1	1	0	0	0	0	0	0		1.2	LAD	0.81	0	0.92	0	1	57	14.1
B-76	1	74	25.67	51	1	0	1	0	1	1	1	1	0	0	0	0	0	0	0	160	40	69	106	15.3	7	0.285		1	0	0	1	1	0	0	0	0	0	0	0		1.7	RCA	0.81	0	1.03	0	0	47	7.81
B-77	1	70	21.57	65	0	0	1	0	1	1	1	1	0	0	0	0	0	0	1	188	74	75	99	13.9	5.5	1.325		0	1	0	1	0	0	0	0	0	0	0	0		1.8	LAD	0.7	1	0.91	0	1	47	14.26
B-78	1	77	21.19	11	1	1	1	1	1	1	1	1						0	1	144	44	159	68	11.9	7.1	0.446	154.6	1	0	0	1	1	1	1	0	0	0	0	0		1.9	RCA	0.67	1	0.76	1	1	76	4.28
B-79	1	79	26.16	39	1	0	1	1	0	1	1	1	1	1	0	1	1	0	0	187	38	245	100	15.5	6.1	0.055	162.1	0	0	0	1	1	1	0	0	0	0	0	0		1.2	RCA	0.93	0	1	0	0	43	10.53
B-80	1	77	23.88	56	1	0	1	1	0	1	1	1	0	1	0	1	1	0	0	180	40	166	107	12.8	5.9	0.311	28.2	0	0	1	0	1	1	0	0	0	0	0	0		1.5	LCX	0.88	0	1.04	0	0	34	8.65
B-81	1	70	23.98	83	0	0	1	1	1	1	0	0	0	1	0	1	1	0	1	187	33	244	105	12.5	8.2	0.131	52.1	1	1	0	0	1	1	0	0	0	0	0	0		1.1	LAD	0.74	1	0.89	1	1	44	6.84
B-82	1	63	24.22	57	1	0	1	1	0	1	1	1	1	1	0	1	1	0	1	193	42	176	116	15.9	5.6	0.131	51.1	0	0	1	0	1	1	0	0	0	0	0	0		1	LAD	0.74	1	0.92	0	1	66	9.44
B-83	1	50	23.76	92	0	0	1	1	1	1	0	0	1	1	0	1	1	0	0	170	41	116	106	15.8	6.3	0.042	33.2	1	0	1	0	1	1	0	0	0	1	0	0		1.3	LAD	0.82	0	0.96	0	0	51	7.57
B-84	1	73	24.11	71	0	0	1	1	1	1	0	0	0	0	0	0	0	0	3	205	34	200	131	14.9	8.1	0.186	69.6	1	0	0	1	1	0	0	0	0	0	0	0		1.4	LAD	0.66	1	0.84	1	1	62	10.5
B-85	1	72	19.53	73	0	0	1	1	0	1	1	1	1	1	0	1	1	0	1	133	47	83	69	12.8	6.3	0.012	246.9	0	0	1	0	1	1	0	0	0	0	0	0		1.7	RCA	0.87	0	1.01	0	0	51	14.93
B-86	1	70	20.93	4	1	1	1	1	1	0		0	0	0	0	0	0	1	0	157	30	92	109	9.8	5.5	0.506	544	1	0	0	0	1	0	0	0	0	0	0	0		1.5	RCA	0.97	0	1	0	0	44	5.95
B-87	1	59	25.58	65	0	0	1	1	0	1	0	0	1	1	0	1	1	0	0	217	54	258	111	16	6	0.101	14.2	0	0	0	1	1	1	0	0	0	0	0	0		1.1	LAD	0.9	0	0.97	0	0	54	1.73
B-88	1	60	18.5	37	1	0	1	1	1	1	0	0	1	0	0	0	1	0	1	155	42	107	92	12.6	6.6	0.117	1466.9	1	0	1	0	1	1	0	0	0	0	0	0		1.4	LCX	0.79	1	0.83	1	1	60	22.04
B-89	1	69	23.86	73	0	0	1	1	0	1	0	0	0	1	0	1	1	0	0	172	37	193	96	15.2	6.1	0.055	8.7	0	0	1	0	0	1	0	0	0	0	0	0		0.8	LCX	0.96	0	1.01	0	0	57	7.38
B-90	1	75	20.7	51	1	0	1	1	0	1	1	1	0	1	0	1	1	0	0	155	58	100	77	13.4	6.6	0.191	65.9	0	0	1	0	1	1	0	0	0	0	0	0		1.2	RCA	0.89	0	1	0	0	56	8.83
B-91	1	73	24.99	55	1	0	1	1	0	1	0	0	1	1	0	1	1	0	1	148	34	122	90	14.4	5.8	0.116	192.9	0	0	1	0	1	1	0	0	1	0	0	0		1.1	RCA	0.89	0	0.93	0	0	42	15.82
B-92	1	77	20.87	11	1	0	1	1	1	1	1	1	1	1	0	1	1	1	1	137	50	169	53	9.8	6.7	3.555	77.5	0	1	0	0	1	1	0	0	0	0	0	1		2	LAD	0.82	0	0.85	1	1	37	6.29
B-93	1	74	24.03	13	1	0	1	1	1	1	1	1	1	0	0	0	0	0	3	116	27	161	57	12.2	7	1.493	107.4	0	1	0	1	1	1	1	0	0	0	0	0		1.2	LAD	0.78	1	0.89	1	1	59	10.58
B-94	1	76	27.3	72	0	0	1	1	1	1	1	1	0	1	0	1	1	0	0	148	38	139	82	13.5	7.1	0.041	40.4	1	0	0	1	1	0	1	0	0	0	0	0		1.4	RCA	0.9	0	1.02	0	0	56	8.25
B-95	1	71	21.11	6	1	1	1	0	0	1	1	1	0	0	0	0	0	0	3	215	82	127	108	11.8	5	0.277	333.2	0	0	0	1	1	0	0	0	1	0	0	0		1.5	LCX	0.73	1	0.92	0	1	68	5.09
B-96	1	63	24.39	53	1	0	1	0	0	1	1	1	0	0	0	0	0	0	1	178	60	125	93	14.5	5.8	2.78	68	0	0	0	1	1	0	0	0	0	0	0	0		1.2	LAD	0.76	1	0.93	0	0	53	6.76
B-97	1	87	23.19	54	1	0	1	1	1	1	1	1	0	1	0	1	1	0	0	138	52	136	59	11.8	6.4	0.514	175.4	1	0	0	1	1	1	1	0	1	1	0	0		1.6	LCX	0.92	0	0.98	0	0	46	7.09
B-98	1	66	27.13	12	1	1	1	1	1	1	1	1	1	1	0	1	1	0	0	221	49	130	146	12.6	7.3	0.622	750	1	0	0	0	1	1	0	0	0	0	0	0		1.4	RCA	0.91	0	1	0	0	46	10.88
B-99	1	48	27.88	96	0	0	1	1	0	1	0	0	1	1	0	1	1	0	1	194	52	126	117	13.7	5.8	0.116	26.1	0	0	1	0	1	1	0	0	0	0	0	0		1	LAD	0.74	1	0.92	0	1	59	20.39
B-100	2	79	22.22	72	0	0	1	1	0	1	1	1	0	1	0	1	1	0	0	178	63	127	90	12.8	5.8	0.217	16.3	0	0	0	1	0	1	1	0	0	1	1	1		2.6	RCA	0.89	0	0.98	0	0	51	10.89
B-101	1	74	26.03	47	1	0	1	1	0	1	1	1	0	0	0	0	0	0	1	209	61	117	125	12.8	6.1	0.208	36.6	0	0	0	1	0	1	0	0	0	0	0	1		2.1	LAD	0.76	1	0.96	0	0	66	13.1
B-102	1	61	27.66	82	0	0	1	1	0	1	1	1	1	1	0	1	1	0	1	127	46	199	41	14.8	5.8	0.015	51.1	0	0	0	0	1	1	0	0	0	0	0	0		1.1	RCA	0.81	0	0.96	0	0	58	11.06
B-103	1	78	22.37	63	0	0	1	1	0	1	1	1	1	1	0	1	1	0	1	139	39	86	83	14.3	5.7	0.034		0	0	1	0	1	1	0	0	0	0	0	0		1.1	LAD	0.82	0	0.94	0	0	51	11.72
B-104	2	81	20.03	56	1	0	1	1	1	0		0	0	1	0	1	1	0	0	140	50	79	74	12.2	6.3	0.197	77.6	1	0	0	1	1	1	1	0	0	0	0	0		1.4	LAD	0.92	0	0.96	0	0	43	6.77
B-105	1	79	21.14	60	0	0	1	1	0	1	1	1	0	1	0	1	1	0	1	120	35	183	48	13	6	0.172	26.1	0	0	0	0	1	1	1	0	1	0	0	0		1.4	LAD	0.64	1	0.88	1	1	66	12.32
B-106	1	76	25.7	49	1	0	1	1	1	1	1	1	0	1	0	1	1	0	0	167	40	204	86	13.3	6.1	0.145		1	0	0	0	1	1	1	0	0	0	0	0		1.6	LAD	0.91	0	0.97	0	0	33	4.72
B-107	1	73	20.48	50	1	0	1	1	1	0		0	1	1	0	1	1	0	2	127	44	128	57	13.9	5.7	0.018	11.9	1	0	1	0	1	1	0	0	0	0	0	0		1.4	LAD	0.68	1	0.85	1	1	53	22.3
B-108	2	69	21.63	80	0	0	1	1	0	0		0	1	1	0	1	1	0	0	217	78	86	122	12.1	5.5	0.053	628.7	0	0	0	0	1	1	0	0	0	0	0	1		2	LCX	0.92	0	0.98	0	0	65	9.05
B-109	1	82	20.82	96	0	0	1	1	1	1	1	1		1	0	1	1	0	0	149	73	66	73	12.1	6.6	0.181	117.8	1	0	1	0	1	1	1	0	0	0	0	0		1	RCA	0.91	0	0.99	0	0	43	3.6
B-110	1	64	20.38	73	0	0	1	1	0	0		0	0	0	0	0	0	0		197	55	231	96	13	5.9			0	0	1	0	1	1	1	0	1	1	0	0		1.5	LCX	0.73	1	0.88	1	1	47	5.64
B-111	1	72	27.84	65	0	0	1	1	1	1	1	1	1	0	0	0	0	0	1	171	118	82	118	13.1	6.9	0.174	103	0	0	0	0	1	0	1	0	0	0	0	0		1.2	RCA	0.79	1	0.92	0	1	45	5.58
B-112	1	75	25.22	62	0	0	1	0	1	1	1	1	0	1	0	1	1	0	0	158	54	210	62	13	6.7	0.04	74.2	0	1	0	1	1	0	0	0	0	0	0	1	1.88	2.3	LAD	0.85	0	1	0	0	54	14.98
B-113	1	76	24.1	50	1	0	1	1	1	0		0	1	1	0	1	1	0	1	137	42	127	70	12.4	6.7	0.088	101.1	1	0	0	1	1	1	1	0	0	0	0	0		1.7	LAD	0.77	1	0.91	0	1	54	14.05
B-114	1	64	20.61	54	1	0	1	1	0	0		0	0	0	0	0	0	0	1	192	73	160	87	16.7	5.8	0.04		0	0	0	0	1	1	1	0	1	0	0	0		1	LAD	0.71	1	0.94	0	0	50	10.77
B-115	2	63	22.51	89	0	0	0	1	1	1	1	1	0	1	0	1	1	0	1	168	81	50	77	14.7	7.2	0.012	94.6	1	1	0	0	0	1	0	0	0	0	0	0		1.1	LAD	0.77	1	0.91	0	1	48	12.62
B-116	1	72	26.49	52	1	0	1	0	0	1	1	1	1	1	0	1	1	0	0	160	45	146	86	13.5	5.7	0.067	241.5	0	0	1	0	1	0	0	0	0	0	0	0		1.1	LCX	0.96	0	1.02	0	0	32	9.11
B-117	1	62	22.02	58	1	0	1	1	0	1	1	1	1	1	0	1	1	0	0	145	43	111	80	14.1	5.8	0.062	74.5	0	0	1	0	1	1	0	0	0	0	0	0		1.1	LCX	0.9	0	0.96	0	0	48	1.61
B-118	2	87	22.68	62	0	0	1	0	0	1	1	1	0	0	0	0	0	0	0	178	31	130	121	11.5	6.2	0.045	93.4	0	0	0	1	0	0	1	0	0	0	1	2	1.26	2.9	LAD	0.8	0	0.91	0	1	51	16.38
B-119	1	60	25.35	80	0	0	1	1	1	1	0	0	0	0	0	0	0	0	1	163	50	154	82	15.5	8.4	0.404		0	1	0	0	1	1	0	0	0	0	0	0		1.6	LCX	0.68	1	0.93	0	0	52	13.28
B-120	2	69	23.46	55	1	0	1	1	0	1	0	0	1	1	0	1	1	0	1	219	77	91	108	12.9	5.7	0.054	125.8	0	0	1	0	1	1	0	0	0	0	0	0		1.5	RCA	0.92	0	0.91	0	1	44	13.03
B-121	1	66	24.32	70	0	0	1	1	0	1	1	1	1	1	0	1	1	0	1	205	62	68	129	14	5.9	0.655	24.7	0	0	1	0	1	1	0	0	0	0	0	0		1.3	LAD	0.77	1	0.91	0	1	43	8.75
B-122	1	71	24.03	52	1	0	1	1	0	1	1	1	0	1	0	1	1	0		151	47	308	47	14	6	0.02	10.6	0	0	0	0	1	1	1	0	0	0	0	0		1.1	RCA	0.85	0	1.01	0	0	46	6.65
B-123	1	73	24.24	64	0	0	1	1	1	1	0	0	1	1	0	1	1	0	2	162	72	212	78	15.2	6.3	0.024	165.6	0	0	0	1	1	1	0	0	0	0	0	0		1.6	LAD	0.74	1	0.83	1	1	53	5.33
B-124	1	54	25.04	81	0	0	1	1	0	1	1	1	1	1	0	1	1	0	0	166	50	68	102	14.8	5.2	0.039	19.8	0	0	1	0	1	1	0	0	0	0	0	0		1.2	LAD	0.83	0	0.92	0	1	37	7.75
B-125	1	70	27.82	60	0	0	0	1	0	1	1	1	1	1	0	1	1	0	0	186	40	265	93	14.2	5.7	0.031	53.2	0	0	0	1	1	1	0	0	0	0	0	0		1.1	RCA	0.87	0	0.87	1	1	45	9.83
B-126	1	85	19.14	85	0	0	1	1	0	1	1	1	1	1	0	1	1	0	0	105	60	34	60	11.5	6.5	0.221	13.1	0	0	0	0	0	1	0	0	1	0	0	0		1.2	RCA	0.88	0	0.96	0	0	46	7.97
B-127	1	64	19.25	68	0	0	0	1	0	1	1	1	1	1	0	1	1	0	0	186	50	104	115	14.6	6.2	0.036	458.7	0	0	1	0	1	1	0	0	0	0	0	0		1.3	RCA	0.87	0	1.04	0	0	49	6.98
B-128	1	72	21.79	45	1	0	1	0	1	1	1	1	1	1	0	1	1	0	0	208	50	67	145	13.8	6.5	1.842	322	1	0	0	1	1	0	1	0	0	0	0	0		1.4	RCA	0.93	0	0.97	0	0	64	12.08
B-129	1	73	25.75	52	1	1	1	1	1	1	1	1	0	1	1	0	0	0	1	195	37	283	101	15	8.9	0.015	44.8	1	1	0	1	1	1	1	0	0	0	1	1		2.8	LCX	0.82	0	0.99	0	0	38	3.34
B-130	1	61	23.21	79	0	0	1	1	0	1	1	1	0	1	0	1	1	0	0	202	59	170	109	15.3	5.8	0.026	11.9	0	0	0	1	1	1	0	0	1	0	0	0		1.5	RCA	0.92	0	1	0	0	49	6.99
B-131	2	60	17.64	7	1	1	1	0	1	0		0	1	0	0	0	0	1	1	147	28	112	97	10.8	6.5	8.067	628.2	1	0	0	1	1	0	1	0	1	0	0	0		1.7	LCX	0.91	0	0.95	0	0	52	11.95
B-132	1	61	26.23	54	1	0	1	1	1	1	1	1	1	1	0	1	1	0	2	213	40	184	136	13.6	10.7	0.17	36	1	0	1	0	1	1	1	0	0	0	0	0		1.5	LAD	0.77	1	0.88	1	1	38	19.06
B-133	1	67	30.82	75	0	0	1	1	1	1	1	1	0	1	0	1	1	0	1	134	40	125	69	15.5	5.9	0.125	22.1	1	0	0	0	1	1	1	0	0	0	0	0		1.4	LAD	0.74	1	0.87	1	1	59	19.47
B-134	1	71	23.76	86	0	0	1	1	1	1	0	0	0	1	0	1	1	1	0	193	37	131	130	10.5	7.3	0.463	87.9	0	1	0	0	1	1	1	0	0	0	0	0		1.1	RCA	0.75	1	0.93	0	0	59	4.27
B-135	2	72	24.54	77	0	0	0	1	0	0		0	1	1	0	1	1	0	0	138	49	97	70	12.6	5.7	0.114	32.4	0	0	0	0	1	1	0	0	0	0	0	0		1	RCA	0.98	0	1.03	0	0	50	15.61
B-136	1	64	21.02	37	1	0	1	1	1	0		0	1	1	0	1	1	0	0	155	26	164	96	11.4	6.3	0.028	100.5	1	0	1	0	1	1	1	0	0	0	0	0		1.1	LCX	0.96	0	1	0	0	52	4.63
B-137	1	65	21.88	108	0	0	1	0	1	1	0	0	0	0	0	0	0	0	3	171	34	65	124	14.7	6.8	1.006	149	0	0	1	0	1	0	0	0	0	0	0	0		1.4	LAD	0.7	1	0.82	1	1	55	14.71
B-138	2	71	33.31	49	1	0	1	1	0	0		0	1	1	0	1	1	0	2	202	58	171	110	14.6	6.2	0.066	121.4	0	0	0	1	1	1	0	0	1	0	0	0		1.6	LAD	0.85	0	0.94	0	0	41	5.98
B-139	1	41	28.08	83	0	0	1	1	0	1	1	1	0	1	0	1	1	0	0	157	45	82	96	15.5	5.8	0.042	10.3	0	0	0	0	1	1	0	0	0	0	0	0		1.1	LAD	0.84	0	0.88	1	1	31	7.89
B-140	1	55	26.21	82	0	0	1	1	0	1	1	1	0	1	0	1	1	0	0	162	40	469	75	13.7	5.6	0.022	11.6	0	0	0	0	1	1	0	0	0	0	0	0		1.6	LCX	0.87	0	0.98	0	0	49	10.49
B-141	1	71	21.68	48	1	0	1	1	0	1	1	1	1	1	0	1	1	0	1	180	39	82	125	13.4	6.1	0.023	63.8	0	0	1	0	1	1	0	0	0	0	0	0		1.3	LAD	0.76	1	0.91	0	1	41	5.83
B-142	2	68	18.6	5	1	1	1	1	1	0		0	1	1	0	1	1	0	2	141	49	146	63	12.3	6.1	0.32	59.6	1	0	0	1	1	1	1	0	0	1	1	2	1.09	2.5	RCA	0.7	1	0.73	1	1	61	14.32
B-143	1	72	20.04	76	0	0	1	1	1	1	1	1	1	1	0	1	1	0	0	133	49	81	68	12.7	6.3	0.024	149.2	0	0	1	0	1	1	0	0	0	0	0	0		1.1	RCA	0.94	0	1.04	0	0	44	9.24
B-144	1	67	29.44	52	1	0	0	1	1	1	0	0	0	1	0	1	1	0	0	147	33	295	55	16	5.9	0.032		1	0	1	0	1	1	0	0	0	0	0	0		1.5	LCX	0.96	0	1.01	0	0	35	9.6
B-145	1	67	20.25	64	0	0	0	1	1	0		0	1	1	0	1	1	0	0	131	55	64	63	14	6.9	0.037	75.3	1	0	1	0	1	1	0	0	0	1	0	0		1	RCA	0.92	0	0.99	0	0	41	5.97
B-146	1	71	26.01	69	0	0	1	1	0	1	1	1	1	1	0	1	1	0	1	180	52	109	106	14.9	5.3	0.023	20.6	0	0	0	1	1	1	1	0	0	1					LCX	0.97	0	1.02	0	0	37	12.41
B-147	1	65	25.56	76	0	0	1	0	0	1	1	1	0	1	0	1	0	0	0	155	48	84	90	12.9	5.7	0.186	48	0	0	0	0	1	1	0	0	0	0	0	0		1.3	RCA	0.88	0	0.95	0	0	38	20.54
B-148	1	62	29.25	74	0	0	1	1	0	1	1	1	1	1	0	1	1	0	0	152	40	135	85	15.4	5.7	0.138	171.2	0	0	1	0	1	1	0	0	0	0	0	0		1.2	LCX	0.93	0	1	0	0	41	4.88
B-149	1	59	27.07	73	0	0	1	1	1	1	1	1	1	1	0	1	1	0	0	167	36	185	94	13.7	6.6	0.037		0	0	0	1	1	1	1	0	0	0	0	0		1.4	LAD	0.82	0	0.95	0	0	41	4.47
B-150	1	58	23.17	43	1	0	1	0	0	1	0	0	0	0	0	0	0	0	2	155	30	87	124	13.5	6.5	1.038	108.3	0	0	1	0	1	0	1	0	0	0	0	0		1.1	LAD	0.72	1	0.81	1	1	49	10.07
B-151	2	89	29.03	45	1	1	1	1	1	0		0	1	1	0	1	1	0	0	153	62	161	59	12.9	7.3	0.046	215.1	0	0	1	0	1	1	0	0	0	0	0	0		1.2	LAD	0.84	0	0.9	0	1	43	8.74
B-152	1	64	24.58	3	1	1	1	0	1	1	1	1	0	0	0	0	0	1	0	127	35	135	65	9.5	6.9	0.051	170.4	0	1	0	0	1	0	0	0	0	0	0	0		1.4	LAD	0.81	0	0.92	0	1	38	5.58
B-153	1	61	28.51	60	0	0	1	1	1	1	0	0	1	1	0	1	1	0	1	153	31	129	96	15.5	6.1	1.191	12.1	0	0	0	1	1	1	1	0	0	0	0	0		1.5	RCA	0.96	0	0.98	0	0	48	14.86
B-154	1	68	26.71	66	0	0	1	1	0	1	1	1	1	1	0	1	1	0	1	135	37	121	74	13.1	5.6	0.182	83.8	0	0	0	1	1	1	0	0	0	0	1	1		2.3	LCX	0.77	1	0.92	0	1	62	6.24
B-155	1	71	23.24	51	1	0	1	1	1	1	1	1	1	1	1	1	1	0	1	181	45	190	98	12.2	7.8	0.026	28.1	1	0	1	0	1	1	0	0	0	0	0	0		1.4	RCA	0.9	0	0.97	0	0	57	7.01
B-156	1	76	25.07	36	1	0	1	1	1	1	1	1	1	1	0	1	1	1	0	126	36	129	64	10.7	6.2	5.179	258.1	1	0	0	0	1	1	0	0	0	1	0	0		1.9	LAD	0.71	1	0.87	1	1	42	20.69
B-157	1	80	24.53	49	1	0	0	1	1	1	1	1	1	1	0	1	0	0	2	189	50	234	92	16.9	6.9	0.186	11.5	0	0	0	0	1	1	0	0	0	0	0	0		1.3	RCA	0.95	0	0.98	0	0	35	6.98
B-158	1	67	26.77	84	0	0	1	1	1	1	0	0	1	1	0	1	1	0	0	154	27	459	53	16.8	7.1	0.012	93.7	1	0	1	0	1	1	0	0	1	0	0	0		1.2	RCA	0.94	0	1	0	0	53	24.38
B-159	1	67	20.88	91	0	0	1	1	0	1	1	1	0	1	0	1	1	0	0	143	73	120	46	12.8	5.7	0.023	30.6	0	0	0	0	0	1	0	0	0	0	0	0		1.2	LAD	0.93	0	0.93	0	0	51	2.04
B-160	1	59	26.12	52	1	0	1	1	1	1	1	1	0	1	1	1	1	0	3	159	44	100	95	14.8	7	0.04	14.8	1	0	0	0	1	1	1	0	1	0	0	0		1.2	LAD	0.65	1	0.89	1	1	61	14.28
B-161	1	72	20.85	45	1	0	1	1	1	1	1	1	1	1	0	1	1	0	0	121	61	101	61	13.6	6.2	0.171	161.3	1	0	1	0	1	1	0	0	0	0	0	0		1.7	LCX	0.94	0	1	0	0	44	10.54
B-162	1	91	20.73	35	1	0	1	1	0	1	1	1	1	1	1	1	1	0	0	179	61	12	80	12.3	5.8	0.049	204	0	0	0	1	1	1	1	0	0	0	1	1	1.56	2	RCA	0.89	0	0.95	0	0	44	13.11
B-163	1	61	27.08	75	0	0	1	1	0	1	1	1	1	1	0	1	1	0	0	132	43	233	42	15.4	5.8	0.075	40.3	0	0	0	0	1	1	0	0	0	0	0	0		1.1	LCX	0.94	0	1.01	0	0	47	8.08
B-164	1	80	23.11	73	0	0	1	1	0	1	1	1	1	1	0	1	1	0	2	177	75	84	85	15.7	5.9	0.039	93	0	0	0	0	0	1	1	0	0	0	0	0		1.7	RCA	0.97	0	1.02	0	0	40	8.91
B-165	2	65	22.13	55	1	0	1	0	0	0		0	0	0	0	0	0	0	3	191	25	102	146	15.1	6.2	1.228	192	0	0	1	0	1	1	0	0	0	0	0	0		1.7	LAD	0.6	1	0.86	1	1	56	16.51
B-166	1	82	31.98	51	1	0	1	1	0	1	1	1	1	1	0	1	1	0	0	146	38	134	81	14.2	6.1	0.125	50.7	0	0	1	0	1	1	0	0	0	0	0	0		1.5	LAD	0.83	0	0.93	0	0	52	4.62
B-167	1	69	22.83	62	0	0	1	1	0	1	1	1	1	1	0	1	1	0	1	184	70	57	103	14.3	5.2	0.025	95.8	0	0	0	0	1	1	0	0	0	0	0	0		1.3	LAD	0.71	1	0.93	0	0	46	15.49
B-168	1	70	25.42	68	0	0	1	1	1	1	1	1	0	0	0	0	0	0		160	38	80	106	13.4	6.9	0.084	12.2	1	0	0	0	1	1	0	0	0	0	0	0		1.3	LCX	0.92	0	0.99	0	0	41	5.89
B-169	1	72	22.74	65	0	0	0	1	1	1	1	1	0	0	0	0	0	0	0	197	48	173	114	13.7	6.8	0.098	14.6	1	0	0	0	1	1	0	0	0	0	0	0		1.6	LCX	0.95	0	1.02	0	0	39	9.51
B-170	1	66	24.5	73	0	0	0	1	0	0		0	0	1	0	1	1	0	1	122	32	136	63	14.7	5.9	0.023	13.8	0	0	0	0	0	1	0	0	0	0	0	0		1.2	LAD	0.81	0	0.93	0	0	51	8.46
B-171	1	77	20.07	48	1	0	0	1	1	1	1	1	0	1	0	1	1	0	0	184	68	169	82	13.1	6.4	0.023	33.3	0	0	0	0	0	1	0	0	0	0	0	0		1.4	RCA	0.96	0	0.99	0	0	35	6.03
B-172	2	78	19.52	51	1	0	1	0	0	0		0	1	0	0	0	0	1	2	149	45	89	86	8.3	5.9	0.009	133.3	0	0	0	0	0	0	0	0	0	0	0	0		1.3	LAD	0.7	1	0.86	1	1	42	9.59
B-173	1	80	21.83	80	0	0	0	1	1	1	1	1	0	0	0	0	0	0	0	164	30	173	99	11.9	6.9	0.125	26.3	1	0	0	0	0	0	1	0	0	0	0	0		1.6	LAD	0.86	0	0.94	0	0	44	9.45
B-174	1	73	24.11	65	0	0	1	1	1	1	1	1	0	1	0	1	1	0	1	207	43	87	147	14.7	6.7	0.056	130.9	0	0	0	1	0	0	0	0	0	0					LCX	0.85	0	0.97	0	0	44	7.51
B-175	2	68	17.91	66	0	0	1	1	0	0		0	1	0	0	0	0	0	2	210	73	202	97	11.7	6.4	0.295	96.2	0	0	0	1	0	1	1	0	0	0	0	0		1.2	LCX	0.99	0	1.02	0	0	52	19.16
B-176	2	83	22.78	69	0	0	1	1	1	0		0	1	1	0	1	1	0		185	52	109	111	12.1	6.4	0.039	82.7	1	0	0	1	1	1	0	0	0	0	1	1	1.9	2	RCA	0.95	0	1	0	0	40	15.65
B-177	2	81	30.38	61	0	0	1	0	0	1	1	1	0	0	0	0	0	0	0	245	88	65	144	12.3	5.7	0.388	40.5	0	0	1	0	0	0	1	0	0	0	0	0		1.4	LAD	0.87	0	0.95	0	0	44	26.03
B-178	1	56	28.72	58	1	0	1	1	1	1	1	1	1	1	0	1	1	0	2	145	30	265	62	15.1	8.1	0.292	109.5	1	1	0	1	1	1	1	0	0	0	0	0		1.6	LCX	0.79	1	0.88	1	1	63	17.02
B-179	2	76	20.4	52	1	0	1	1	1	0		0	1	1	0	1	1	0	0	241	63	151	148	12.9	7	0.036	71.3	1	0	1	0	1	1	0	0	0	0	0	0		1.4	LAD	0.91	0	0.94	0	0	35	6.67
B-180	2	58	23.03	82	0	0	1	1	0	1	1	1	1	1	0	1	1	0	1	147	41	159	74	16.4	5.6	0.343	9.4	0	0	1	0	1	1	0	0	0	0	0	0		1.4	LAD	0.76	1	0.93	0	0	54	8.26
B-181	2	71	19.58	7	1	1	1	1	1	0		0	0	1	1	1	1	1	2	193	41	111	130	9.5	6.3	0.31	650	1	0	0	0	1	1	1	0	1	0	1	2	0.81	3.8	LAD	0.85	0	0.91	0	1	40	8.98
B-182	1	62	20.61	30	1	0	1	1	1	1	0	0	1	0	0	0	0	0	3	189	47	184	105	13.5	6.6	0.06	210.3	0	0	1	0	0	1	1	0	1	0	0	0		1.1	LCX	0.79	1	0.95	0	0	48	16.17
B-183	1	70	27.7	57	1	0	1	1	1	1	1	1	0	1	0	1	1	0	0	210	39	186	134	14.7	7.9	0.123		1	0	1	0	1	1	0	0	0	0	0	0		1.9	LCX	0.91	0	0.99	0	0	42	3.72
B-184	1	67	24.46	50	1	0	1	1	1	1	1	1	1	1	0	1	1	0	0	122	31	98	71	13	6.5	0.05	159.6	1	0	0	1	1	1	1	0	0	0	0	0		0.9	LCX	0.97	0	0.99	0	0	44	5.26
B-185	1	48	30	84	0	0	1	1	1	1	0	0	1	1	0	1	1	0	0	136	48	74	73	13.9	8		38.1	0	1	1	0	1	1	0	0	0	0	0	0		1.2	RCA	0.9	0	0.99	0	0	39	5.52
B-186	1	65	20.43	51	1	0	0	1	1	1	1	1	1	1	0	1	1	0	0	146	39	110	85	13.2	5.7	0.013	352.1	0	0	1	0	1	1	1	0	0	0	0	0		1.3	RCA	0.95	0	0.99	0	0	36	7.75
B-187	1	67	23.22	54	1	0	1	1	1	1	0	0	0	1	0	1	1	0	2	152	34	208	76	14	6.5	0.038	27	1	0	0	1	1	1	1	0	0	0	0	0		1.1	LCX	0.88	0	0.98	0	0	56	4.88
B-188	1	86	18.88	65	0	0	1	1	0	1	0	0	0	0	0	0	0	0	0	144	45	95	74	14.5	5.2	0.152	456	0	0	1	0	1	1	0	0	0	0	0	0		1	LAD	0.95	0	0.94	0	0	31	4.77
B-189	1	73	24.33	44	1	0	1	1	1	1	1	1	0	0	0	0	0	0	0	164	39	206	84	15.2	5.6	0.064	217.8	1	1	1	0	1	1	0	0	0	0	0	0		1.4	LAD	0.92	0	0.96	0	0	34	5.04
B-190	2	76	16.57	78	0	0	1	1	0	1	1	1	0	0	0	0	0	0	0	241	51	116	167	11.6	4.9	1.186	200	0	0	0	1	1	1	0	0	0	0	0	0		1.4	RCA	0.98	0	0.94	0	0	59	12.35
B-191	2	68	22.1	47	1	0	1	1	1	1	1	1	0	1	0	1	1	0	2	140	43	94	78	14.8	5.8	0.107	24.6	0	0	1	0	1	1	1	0	0	0	0	0		1.4	LAD	0.72	1	0.89	1	1	51	28.86
B-192	2	67	24.49	70	0	0	1	1	1	1	1	1	1	1	0	1	1	0	3	150	43	149	77	11.8	7.3	0.077	70.9	1	1	1	0	1	1	1	0	0	0	0	0		1.4	LAD	0.79	1	0.87	1	1	37	12.43
B-193	1	61	25.83	73	0	0	0	1	0	1	0	0	0	0	0	0	0	0	0	282	52	246	181	14.3	6.3	0.061	55.1	0	0	0	0	1	1	0	0	0	0	0	0		1.4	RCA	0.92	0	0.99	0	0	35	10.33
B-194	2	59	22.74	75	0	0	1	1	1	0		0	0	0	0	0	0	0	3	312	40	210	230	13.1	5.9	1.044	34.6	0	0	0	0	1	1	0	0	0	1	0	0		1.9	RCA	0.79	1	0.96	0	0	49	15.36
B-195	1	82	17.37	80	0	0	1	1	0	1	0	0	1	1	0	1	1	0	2	164	45	90	101	12.8	6.3	0.035	89.2	0	0	1	0	1	1	0	0	0	0	0	0		1.1	LCX	0.92	0	0.97	0	0	45	5.5
B-196	1	58	25.91	80	0	0	1	1	1	1	1	1	1	1	0	1	1	0	0	177	42	268	81	14.8	6.6	0.044	52.8	0	0	1	0	1	1	1	0	0	1	0	0		1.2	LCX	0.96	0	1.01	0	0	43	6.86
B-197	1	83	20.97	67	0	0	1	1	1	1	1	1	0	1	0	1	1	0	0	158	69	74	74	12.5	6.5	0.042	101.8	1	0	0	0	1	1	0	0	0	0	0	0		1.9	RCA	0.98	0	1	0	0	52	9.77
B-198	1	74	22.98	63	0	0	1	1	0	1	1	1	0	0	0	0	0	0	2	233	54	208	137	15.1	5.7	0.036	60	0	0	0	0	1	1	1	0	0	0	1	2	1.32	3	LAD	0.78	1	0.86	1	1	48	7.84
B-199	2	79	22.31	40	1	0	1	1	1	0		0	0	0	0	0	0	0	0	317	40	294	218	13.2	6	0.24	118.8	1	0	0	1	0	0	1	0	0	0	1	2	0.75	4.5	LCX	0.92	0	0.96	0	0	36	10.64
B-200	1	58	22.03	59	1	0	0	1	0	0		0	1	1	0	1	1	0	3	229	44	133	158	13.8	5.6	0.042	14.9	0	0	0	0	0	1	0	0	0	0	0	0		1.2	LAD	0.74	1	0.96	0	0	35	1.53
B-201	1	74	26.32	53	1	0	1	1	0	0		0	0	1	0	1	1	0	2	297	49	228	202	15.4	5.9	0.218		0	0	0	0	1	1	1	0	1	1	0	0		1.7	LAD	0.86	0	0.92	0	1	47	10.35
B-202	1	78	20.04	5	1	1	0	0	1	1	1	1	1	0	0	0	0	0	3	131	50	39	73	13.2	5.1	1.938	498.3	0	1	0	0	0	0	0	0	0	0	0	0		1.3	LAD	0.69	1	0.73	1	1	48	6.56
B-203	2	80	20.59	73	0	0	1	1	0	0		0	1	1	0	1	1	1	1	164	47	115	94	9.6	5.5	1.017	98.3	0	0	0	0	1	1	1	0	0	1	0	0		1.4	LAD	0.82	0	0.88	1	1	41	21.16
B-204	1	57	26.57	85	0	0	1	1	1	1	0	0	0	0	0	0	0	0	3	188	32	139	128	16.1	7.7	0.224	12.7	1	1	0	1	1	1	1	0	0	0	0	0		1.3	LAD	0.65	1	0.92	0	1	30	7.36
B-205	2	81	26.15	52	1	0	1	1	1	1	1	1	0	0	0	0	0	0	0	270	46	348	154	15.2	7.5	0.079	59.3	1	1	0	0	0	1	1	0	0	0	0	0		1.3	LCX	0.88	0	0.95	0	0	42	12.01
B-206	2	73	26.3	52	1	0	1	1	1	0		0	0	0	0	0	0	0	0	118	35	109	61	11.5	6.8	0.17	45.7	1	1	0	1	1	1	1	0	0	0	0	0		1.5	LAD	0.68	1	0.89	1	1	34	8.17
B-207	1	74	24.65	62	0	0	1	0	0	0		0	0	1	0	1	1	0	0	130	51	107	58	14.3	5.1	0.041	15	0	0	0	0	1	1	1	0	0	0	0	0		1.7	LCX	0.87	0	0.97	0	0	44	0.96
B-208	1	74	22.65	66	0	0	0	1	0	1	1	1	1	1	0	1	1	0	0	167	58	154	78	14.4	6.1	0.023	64.7	0	0	1	0	1	1	0	0	0	0	0	0		1.1	LCX	0.89	0	1.02	0	0	52	14.19
B-209	1	47	26.68	99	0	0	1	1	0	1	1	1	1	1	0	1	1	0	0	186	59	140	59	15.3	6	0.102	31.6	0	0	1	0	1	1	0	0	0	0	0	0		1.1	LAD	0.8	0	0.95	0	0	39	12.61
B-210	1	80	24.2	6	1	1	1	0	0	1	0	0	0	0	0	0	0	1	0	128	36	72	72	9.8	5.6	7.92	2340	0	0	0	0	1	0	0	0	0	0	1	2	1.11	4	LCX	0.86	0	0.9	0	1	52	9.43
B-211	1	44	19.42	6	1	1	1	1	0	1	1	1	1	1	1	0	0	0	1	128	47	72	67	13.7	5.5	0.046	252.5	0	0	1	0	1	1	1	0	0	0	0	0		1.4	LCX	0.96	0	1	0	0	48	4.96
B-212	1	61	25.97	85	0	0	0	1	1	1	0	0	0	1	0	1	1	0	0	124	38	125	61	13.8	8	0.193	40.3	1	1	0	0	1	1	0	0	1	0	0	0		1.6	LCX	0.92	0	0.96	0	0	40	3.02
B-213	1	73	24.77	44	1	0	1	1	1	1	1	1	0	1	0	1	1	0	1	155	36	288	61	14.5	7.2	0.133	16.9	1	0	0	1	1	1	1	0	0	0	0	0		1.3	LAD	0.77	1	0.89	1	1	50	13.8
B-214	2	84	22.81	68	0	0	1	1	1	0		0	0	0	0	0	0	0	1	157	65	106	71	12.7	6.6	0.093	27.2	1	1	0	1	0	1	1	1	0	0	1	1		2.1	LAD	0.76	1	0.9	0	1	77	12.02
B-215	1	67	30.82	87	0	0	1	1	1	1	1	1	0	1	0	1	1	0	0	127	36	95	72	14.7	5.9	0.086	22.1	1	0	0	0	1	1	1	0	0	0	0	0		1.4	LAD	0.8	0	0.91	0	1	46	22.55
B-216	1	68	25.76	80	0	0	1	1	1	1	0	0	1	1	0	1	1	0		157	68	114	66	14	7.2	0.02	15.1	1	0	0	1	1	1	1	0	0	0	0	0		1.4	LAD	0.96	0	1.01	0	0	35	4.24
B-217	1	67	21.1	7	1	1	1	0	1	1	1	1	0	0	0	0	0	1	1	117	32	103	64	9.9	6.2	0.169		0	0	0	0	1	0	1	0	0	0	0	0		1.6	RCA	0.79	1	0.92	0	1	73	10.58
B-218	2	89	29.64	41	1	0	1	1	0	0		0	0	0	0	0	0	0	0	264	70	346	125	11.3	6.3	0.125	49.4	0	0	0	1	0	1	1	0	0	0	0	1		2.2	LAD	0.86	0	0.94	0	0	51	16.9
B-219	2	75	23	59	1	0	0	1	1	0		0	1	1	0	1	1	1	2	186	56	117	107	10.9	7.1	0.807	76.2	1	0	0	0	0	1	0	0	0	0	0	0		1.3	LCX	0.89	0	0.99	0	0	37	5.04
B-220	2	70	20.7	70	0	0	1	1	1	0		0	0	1	0	1	1	0	0	165	57	53	97	11	7.2	0.016	185.9	1	0	0	0	1	1	0	0	0	0	0	0		1.3	LCX	0.96	0	0.98	0	0	58	6.98
B-221	1	69	24.4	4	1	1	1	1	1	1	1	1	1	1	0	1	1	0	0	145	44	117	78	14.8	7	0.149	146.6	0	1	0	0	0	1	0	0	0	0	0	0		1.3	RCA	1	0	1.01	0	0	36	8.99
B-222	1	64	32.05	82	0	0	1	1	1	1	0	0	1	0	0	0	0	0	1	226	56	156	139	14.7	7.6	0.237	138.2	1	0	1	0	0	1	0	0	0	0	0	0		1.2	LAD	0.85	0	0.92	0	1	48	13.92
B-223	1	74	27.43	67	0	0	1	1	0	1	0	0	1	1	0	1	1	0	0	137	29	179	72	13.4	6	0.614	88.4	0	0	1	0	1	1	0	0	1	0	0	0		1	RCA	0.92	0	1	0	0	55	26.06
B-224	1	61	19.96	79	0	0	1	1	0	1	1	1	0	1	0	1	1	0	0	116	46	49	60	12.5	6.1	0.026	35.4	0	0	1	0	1	1	0	0	0	1	0	1		2	RCA	0.93	0	0.99	0	0	36	19.88
B-225	1	73	27.95	71	0	0	1	1	1	1	0	0	0	0	0	0	0	0	0	141	49	140	83	14.2	6.7	0.039	13.1	1	0	0	1	0	1	1	0	0	0	0	0		1.4	LAD	0.84	0	0.96	0	0	36	7.64
B-226	1	62	28.41	84	0	0	1	1	0	1	0	0	1	1	0	1	1	0	1	167	91	159	91	13.4	6.1	0.039	215	0	0	1	0	1	1	0	0	0	0	0	0		1.5	LAD	0.78	1	0.91	0	1	39	2.56
B-227	1	66	22.88	98	0	0	0	1	0	1	1	1	0	0	0	0	0	0	0	162	53	91	91	13.6	6.1	0.034	5.2	0	0	0	0	1	1	0	0	0	0	0	0		1.1	LAD	0.85	0	0.93	0	0	47	7.24
B-228	1	66	23.12	70	0	0	0	1	1	1	1	1	0	0	0	0	0	0	0	166	35	121	107	14.2	6.9	0.365	40.3	1	0	0	0	1	1	0	0	0	0	0	0		1.6	LCX	0.94	0	0.98	0	0	41	12.98
B-229	1	85	19.02	83	0	0	0	0	1	1	1	1	1	1	0	1	1	0	1	138	47	80	75	11.8	6.7	0.01	44.4	1	0	0	1	1	1	0	0	0	0					RCA	0.88	0	0.98	0	0	35	12.84
B-230	1	68	24.16	65	0	0	1	0	0	1	1	1	0	0	0	0	0	0	3	200	53	196	108	12.6	5.8	0.051	4.4	0	0	0	1	0	0	0	0	0	0	0	0		1.9	LCX	0.69	1	0.96	0	0	57	8.11
B-231	2	73	23.87	64	0	0	1	1	1	0		0	0	0	0	0	0	0	2	205	72	126	97	12.8	8.2	0.053	45.2	1	1	0	1	0	1	0	0	0	0	0	0		1.5	RCA	0.86	0	0.99	0	0	59	6.88
B-232	1	67	30.71	72	0	0	1	0	1	1	1	1	1	1	0	1	1	0	0	139	29	100	90	14.8	7.7	0.201	18.3	1	1	0	1	1	0	1	0	0	0	0	0		1.1	LCX	0.91	0	1.02	0	0	35	4.81
B-233	1	63	24.55	64	0	0	0	1	1	1	1	1	1	1	0	1	1	0	0	175	55	226	75	13.2	5.9	0.019	34.1	0	0	1	0	1	1	0	0	0	0	0	0		1.5	RCA	0.92	0	0.99	0	0	46	12.92
B-234	2	68	18.6	6	1	1	1	1	1	0		0	1	1	0	1	1	1	0	149	72	44	68	10.6	6.1	0.05	144	1	0	0	1	1	1	1	0	0	1	1	2	1	2.6	RCA	0.88	0	0.95	0	0	49	6.35
B-235	1	72	23.86	79	0	0	1	1	1	1	1	1	0	1	0	1	1	0	0	131	52	73	64	12.7	7.4	0.033	30.6	1	1	0	0	1	1	1	0	0	0	0	0		1.2	LAD	0.83	0	0.95	0	0	45	3.05
B-236	1	66	29.2	58	1	0	1	1	0	1	1	1	0	0	0	0	0	0	2	164	32	264	79	12.5	5.8	0.02	8.8	0	0	0	1	1	0	1	0	0	0	0	0		1.3	LAD	0.7	1	0.95	0	0	52	4.39
B-237	1	81	23.64	52	1	0	1	1	0	1	1	1	1	0	0	0	0	0	0	128	43	99	65	11.4	6.6	0.023	84.5	0	0	0	0	1	1	0	0	0	0					LAD	0.88	0	0.97	0	0	40	11.9
B-238	1	62	26.06	4	1	1	1	1	1	1	1	1	0	1	0	1	1	1	2	105	27	145	49	10.1	6.4	0.132	80.4	1	0	0	0	1	1	0	0	0	1	0	0		1.8	LCX	0.81	0	0.95	0	0	50	14.95
B-239	1	56	27.94	88	0	0	1	1	0	1	1	1	0	0	0	0	0	0	3	182	63	83	102	15.1	6.7	0.064	24.3	0	0	0	0	1	1	0	0	0	0	0	0		1.2	LCX	0.77	1	1.01	0	0	61	7.34
B-240	1	74	28.12	67	0	0	1	1	1	1	1	1	1	1	0	1	1	0	1	150	48	127	77	13	6.9	0.174	99.9	1	0	0	0	1	1	1	0	0	0	0	0		1.4	LAD	0.72	1	0.83	1	1	44	9.68
B-241	1	71	26.22	36	1	0	1	1	0	1	1	1	1	1	0	1	1	0	0	128	41	88	69	12.2	5.4	0.222	269.2	0	0	0	1	1	1	1	0	0	0	0	0		1.2	LAD	0.88	0	0.97	0	0	41	9.81
B-242	1	82	20.58	110	0	0	1	1	0	1	1	1	0	0	0	0	0	0	0	168	63	69	91	13.1	5.8	0.037	24.4	0	0	0	0	1	0	1	0	0	0	0	0		1.3	LCX	0.93	0	0.98	0	0	45	16.64
B-243	2	91	19.91	43	1	0	1	1	1	0		0	1	1	0	1	1	1	2	149	38	109	89	9.9	6.1	1.22	436	1	1	0	1	1	1	0	0	0	0	1	2	1.48	3	LAD	0.84	0	0.89	1	1	30	4.75
B-244	1	62	20.27	67	0	0	1	1	0	1	0	0	1	1	0	1	1	0	0	153	61	59	80	13.7	5.7	0.1	58.7	0	0	1	0	0	1	1	0	0	0	0	0		1.5	LCX	0.93	0	0.98	0	0	35	2.21
B-245	1	68	19.91	7	1	1	1	1	1	1	1	1	1	1	0	1	1	0	1	210	87	121	99	12.6	7.5	0.13	2070	0	1	0	1	1	0	1	0	0	0	1	2	0.63	4.9	LCX	0.89	0	0.93	0	0	36	1.79
B-246	1	87	22.3	31	1	0	1	1	0	1	1	1	0	0	0	0	0	1	1	174	56	91	100	10.4	5.9	0.076	78.5	0	0	1	1	0	1	1	1	0	0	0	0		1.8	LAD	0.61	1	0.91	0	1	54	0.94
B-247	1	71	23.22	27	1	0	1	1	1	0		0	0	0	0	0	0	0	2	243	60	217	140	12.1	6.2	0.013	142	1	0	1	0	1	1	1	0	0	0	0	0		1.3	LCX	0.92	0	0.98	0	0	47	13.49
B-248	1	74	25.61	65	0	0	1	1	1	1	0	0	0	1	0	1	1	0	1	213	48	100	145	13.1	5.6	0.049	48.6	0	0	0	0	1	0	1	0	1	1	0	0		1.5	LCX	0.85	0	0.98	0	0	48	0.87
B-249	1	74	21.98	64	0	0	1	1	0	1	0	0	0	1	0	1	1	0	0	160	56	65	91	12	5.6	0.02	62.5	0	0	0	1	1	1	1	0	0	0	0	0		1.8	LCX	0.92	0	1	0	0	41	10.14
B-250	1	63	17.84	28	1	0	0	1	1	1	1	1	0	0	0	0	0	0	1	236	38	133	171	14.7	7.3	0.457	177.6	0	0	1	0	1	0	0	0	0	0	0	0		1.2	LCX	1	0	1.01	0	0	58	7.79
B-251	1	37	22.63	99	0	0	0	0	0	1	1	1	0	0	0	0	0	0	1	233	49	206	143	14.2	5.2	0.32		0	0	0	0	0	1	1	0	0	1	0	0		0.9	LAD	0.7	1	0.95	0	0	58	1.76
B-252	1	63	25.16	109	0	0	1	1	1	1	0	0	1	1	0	1	1	0	2	164	32	379	56	13.7	6.9	0.052	170.8	1	1	0	1	1	1	0	0	0	0	0	0		1.1	LAD	0.64	1	0.87	1	1	62	13.84
B-253	2	88	24.78	60	0	0	1	1	0	0		0	1	1	0	1	1	0	0	151	52	98	79	12.2	6	0.013		0	0	1	0	1	1	1	0	0	1	0	0		1.7	RCA	1	0	0.99	0	0	43	15.29
B-254	2	71	23.1	63	0	0	1	1	1	0		0	1	1	0	1	1	0	3	122	42	115	57	12.5	7.9	1.9	12	0	1	1	0	1	1	0	0	0	0	0	0		1.1	RCA	0.92	0	0.97	0	0	40	9.56
B-255	1	75	27.61	50	1	0	1	1	0	1	0	0	1	1	0	1	1	0	0	148	38	110	88	12.9	6	1.61	532	0	0	0	0	1	1	0	0	0	0	0	0		1.4	LAD	0.84	0	0.96	0	0	48	6.67
B-256	1	67	24.15	46	1	0	1	1	0	1	0	0	1	0	0	0	0	0	2	139	39	134	73	15.3	5.9	0.114	5.3	0	0	0	1	0	1	1	0	0	0	0	0		1	LCX	0.9	0	0.98	0	0	36	7.12
B-257	2	81	15.35	71	0	0	1	0	0	0		0	0	0	0	0	0	0	0	152	49	145	74	11	5.8	0.024	107.3	0	0	1	0	1	0	0	0	0	0	0	0		1.3	LAD	0.86	0	0.96	0	0	47	7.1
B-258	1	77	25.89	35	1	0	1	1	1	1	1	1	1	1	0	1	1	0	1	142	35	271	53	12	7.7	0.023	51.3	1	0	0	1	1	1	1	0	0	0	0	0		1.5	LAD	0.8	0	0.92	0	1	49	12.91
B-259	1	67	28.1	82	0	0	1	1	1	1	0	0	1	1	0	1	1	0	2	132	33	220	55	14.6	9.6	0.029	31.6	1	0	1	0	1	1	0	0	0	0	0	0		1.3	LCX	0.67	1	0.88	1	1	60	5.6
B-260	1	79	23.26	46	1	0	1	0	1	1	0	0	1	1	0	1	1	0	1	172	42	123	105	11.4	6.5	0.154	151.3	0	1	1	0	1	0	0	0	1	0	0	0		1.1	LAD	0.74	1	0.9	0	1	57	6.61
B-261	2	76	18.59	11	1	1	1	0	1	0		0	0	0	0	0	0	1	2	83	29	43	45	9.9	6.2	1.36	306.3	0	0	0	1	1	0	1	0	0	1	0	0		1.9	LAD	0.77	1	0.89	1	1	37	11.64
B-262	1	74	22.4	62	0	0	0	0	0	1	1	1	0	1	0	1	1	0	1	175	66	121	85	13	5.8	0.029		0	0	0	0	1	1	0	0	0	0	0	0		1.3	LAD	0.84	0	0.95	0	0	38	6.62
B-263	1	61	21.48	19	1	0	0	1	1	0		0	0	0	0	0	0	1	2	170	53	160	85	10.1	8.4	0.088	129.2	1	1	0	0	0	1	1	0	0	0	0	0		1.3	LAD	0.76	1	0.89	1	1	38	7.12
B-264	1	69	26.93	80	0	0	1	1	1	1	1	1	0	0	0	0	0	0	0	209	45	116	141	16.1	8.7	4.7	30.1	1	0	0	0	0	1	1	0	1	0	0	0		1.2	LAD	0.85	0	0.93	0	0	62	9.71
B-265	1	74	25	52	1	0	1	1	1	1	0	0	1	0	0	0	0	0	3	229	41	135	161	12.2	6.4	0.607	120	1	0	1	0	0	1	1	0	0	0	0	0		1	LAD	0.74	1	0.84	1	1	63	8.45
B-266	1	63	19.88	92	0	0	1	1	0	1	0	0	0	0	0	0	0	0	2	173	49	86	107	13.2	5.4	0.34	31.9	0	0	0	1	1	1	0	0	0	1	0	0		1.2	LAD	0.61	1	0.85	1	1	59	7.72
B-267	2	74	17.2	83	0	0	0	1	0	0		0	1	1	0	1	1	0	0	176	69	95	88	12.1	5.8	0.039	54.3	0	0	1	0	1	1	0	0	0	0	0	0		1.4	RCA	0.86	0	0.96	0	0	48	16.15
B-268	1	73	22.56	76	0	0	1	0	1	1	0	0	0	0	0	0	0	0	1	159	41	50	108	13.4	8	0.123	108.9	1	1	0	0	0	1	1	0	0	0	0	0		1	RCA	0.95	0	0.97	0	0	48	12.41
B-269	1	82	25.24	34	1	0	1	1	1	1	0	0	0	1	0	1	1	0	0	163	32	205	90	12.5	6.4	0.031	156.6	1	0	0	1	1	1	1	0	0	0	0	0		1.1	RCA	0.92	0	1	0	0	37	7.76
B-270	2	78	31.6	36	1	0	1	0	1	0		0	0	0	0	0	0	0	1	206	59	160	115	12.2	7.3	0.221	30.2	1	0	0	1	1	0	1	1	0	0	0	0		1.4	LCX	0.86	0	0.93	0	0	50	5.88
B-271	1	87	26.58	81	0	0	1	1	0	1	0	0	1	1	0	1	1	0	2	157	49	142	80	13.9	5.7	0.188	104	0	0	0	1	1	1	0	0	0	0	0	0		1.3	LAD	0.63	1	0.9	0	1	40	7.97
B-272	1	71	27.7	67	0	0	1	1	1	1	0	0	0	1	0	1	1	0	0	154	40	89	96	14.5	8.3	0.095	16	1	1	1	0	1	1	0	0	0	0	0	1	1.6	2.5	LCX	0.93	0	1	0	0	42	3.29
B-273	1	69	21.97	65	0	0	1	0	0	1	0	0	0	0	0	0	0	0	0	186	60	50	116	13.3	5.6	0.053	182.9	0	0	0	0	1	0	0	0	0	0					LAD	0.97	0	0.96	0	0	42	11.73
B-274	1	71	24.06	51	1	0	0	1	1	1	0	0	1	0	0	0	0	0	2	163	56	199	67	13.1	6.9	0.02	60.6	0	0	0	0	0	1	0	0	0	0	0	0		1.2	LCX	0.93	0	1.01	0	0	43	8.22
B-275	1	74	22.07	72	0	0	1	1	0	0		0	1	1	0	1	1	0	1	154	56	105	77	12.2	5.9	0.016	25.6	0	0	0	0	1	1	0	0	0	1	0	0		1.9	RCA	0.81	0	1.04	0	0	39	8.88
B-276	1	73	17.98	80	0	0	1	1	0	1	0	0	1	1	0	1	1	0	1	126	58	129	42	14.3	5.3	0.214	158.6	0	0	1	0	1	1	0	0	0	0	0	0		1.4	LAD	0.8	0	0.95	0	0	50	16.02
B-277	1	64	28.4	60	0	0	1	1	0	1	0	0	0	1	0	1	1	0	0	158	37	203	80	14.1	5.9	0.1	32.7	0	0	0	1	1	1	1	0	0	0	0	0		1.4	LAD	0.81	0	0.96	0	0	38	14.47
B-278	1	69	24.59	56	1	0	0	1	1	0		0	0	0	0	0	0	0	1	155	36	124	96	16.1	5.9	0.061	103.8	1	0	0	0	1	1	0	0	0	0	0	0		1.1	LAD	0.74	1	0.9	0	1	42	8.44
B-279	2	84	18.48	57	1	0	1	0	1	0		0	0	0	0	0	0	1	2	150	40	79	94	10.3	6.9	0.088	37.2	1	0	0	1	0	0	1	0	1	0	1	2	0.94	3.5	LAD	0.8	0	0.89	1	1	42	8.05
B-280	1	79	29.97	46	1	0	1	0	1	1	0	0	0	1	0	1	0	0	1	207	70	103	116	14.9	6.9	0.067	346.3	0	1	1	0	0	0	1	0	0	0	0	0		1.8	LAD	0.8	0	0.89	1	1	48	7
B-281	1	68	22.12	55	1	0	1	1	1	1	1	1	0	1	0	1	1	0	0	226	65	112	139	16.5	6.7	0.774	80.7	1	0	0	0	1	1	1	0	0	0					RCA	0.96	0	1.01	0	0	36	7.54
B-282	1	71	18.45	83	0	0	0	1	0	1	0	0	1	1	0	1	1	0	0	177	61	123	101	12.3	5.8	0.079	76.4	0	0	1	0	1	1	0	0	0	0	0	1		2.2	LCX	0.93	0	1	0	0	43	4.97
B-283	1	74	24.11	53	1	0	1	1	1	1	0	0	0	1	0	1	1	0	0	140	51	56	78	14.2	6.4	0.059	130.9	1	0	0	1	0	1	0	0	0	0					LCX	0.9	0	1.01	0	0	48	9.89
B-284	1	88	25.31	46	1	0	1	1	0	1	0	0	0	1	0	1	1	1	0	171	48	225	78	10.4	5.9	0.192	125.3	0	0	1	0	1	1	1	0	0	0	0	0		1.4	LAD	0.89	0	0.96	0	0	49	10.05
B-285	1	68	19.59	31	1	1	1	1	0	1	0	0	1	1	0	1	1	0	0	136	66	90	52	11.8	5.2	0.044	1949.5	0	0	0	1	1	1	1	0	0	0	0	1		2.2	RCA	0.96	0	0.99	0	0	39	8.62
B-286	2	49	30.79	15	1	1	1	1	1	0		0	1	0	0	0	0	0	2	161	56	96	86	11.7	6.3	0.059	105	1	1	0	1	1	1	0	0	0	0	0	0		1.7	LAD	0.74	1	0.85	1	1	52	16.8
B-287	1	58	28.72	49	1	0	1	1	1	1	0	0	1	1	0	1	1	0	2	140	35	328	39	14.5	8.4	0.265	32	0	1	0	1	1	1	1	0	0	0	0	0		1.6	LAD	0.83	0	0.91	0	1	46	6.74
B-288	1	68	23.53	74	0	0	1	1	0	1	1	1	0	0	0	0	0	0	0	204	71	60	121	12.2	5.2	0.02	20.2	0	0	0	1	0	0	0	0	0	0	0	0		1.3	LAD	0.88	0	0.942	0	0	43	11.8
B-289	2	71	23.35	64	0	0	1	1	1	1	0	0	1	1	1	1	1	0	0	133	62	117	48	11.8	5.9	0.179	216.1	0	0	1	0	0	1	1	0	0	0	0	0		1.5	RCA	0.83	0	0.975	0	0	46	12.56
B-290	1	63	23.76	64	0	0	1	1	1	1	0	0	1	1	0	1	1	0	3	184	43	297	82	16.3	7.8	0.108	25	1	0	0	1	0	1	0	0	0	0	0	0		1.5	LAD	0.69	1	0.892	0	1	41	32.28
B-291	2	81	24.58	41	1	0	1	1	0	1	0	0	1	1	0	1	1	0	0	170	56	163	81	13.7	6.6	0.167	34.9	0	0	1	0	1	1	0	0	0	0	0	0		1.4	LCX	0.94	0	0.998	0	0	45	5.69
B-292	1	69	23.77	42	1	0	0	1	1	0		0	0	0	0	0	0	0	3	160	62	77	83	13.3	5.8	0.028	13	0	0	0	0	1	1	0	0	0	0	0	0		1.4	LAD	0.7	1	0.913	0	1	36	12.88
B-293	1	70	25.81	76	0	0	1	1	0	1	0	0	0	1	0	1	1	0	1	219	39	279	124	15.5	6.2	0.027	16.3	0	0	0	0	1	1	0	0	0	0	0	0		1.3	LCX	0.79	1	0.949	0	0	50	14.89
B-294	1	77	26.25	50	1	0	0	1	0	1	0	0	1	1	0	1	1	0	1	182	75	103	86	14.2	5.5	0.254	61.2	0	0	0	0	0	1	0	0	0	0	0	0		1.2	RCA	0.94	0	0.989	0	0	56	8.41
B-295	1	67	23.53	68	0	0	1	1	0	1	1	1	0	0	0	0	0	0	0	174	43	245	82	13.1	5.8	0.053	17.3	0	0	0	1	0	0	1	0	0	0	0	0		2.3	LAD	0.84	0	0.95	0	0	49	5.53
B-296	2	79	17.92	43	0	0	1	1	0	0		0	0	0	0	0	0	0	1	215	64	149	121	12.2	5	0.014	72.8	0	0	0	1	0	1	1	0	0	0	1	1	1.81	3.1	LAD	0.75	1	0.87	1	1	56	9.87
B-297	1	82	16.92	55	1	0	1	1	0	1	0	0	1	1	0	1	1	0	0	184	60	96	105	12.8	5.7	0.111	51.5	0	0	0	1	1	1	0	0	0	0	0	0		1	LCX	0.94	0	0.995	0	0	42	12.04
B-298	1	75	23.04	54	1	0	1	1	1	1	0	0	0	1	0	1	1	0	1	142	56	81	70	12.6	6.7	0.035	20.6	0	0	0	0	1	1	1	0	1	1	0	0		1.5	LAD	0.65	1	0.858	1	1	65	7.55
B-299	1	86	20.26			0	1	0	0	1	0	0	0	0	0	0	0	1	1	137	65	72	58	10.7	5.2	0.776	138.8	0	0	0	0	1	0	1	0	0	0	0	0		1.2	LAD	0.73	1	0.884	1	1	57	34.75
B-300	1	81	23.35	44	1	0	1	0	0	1	1	1	0	0	0	0	0	0	2	184	42	127	11	13.6	5.7	0.325	139.3	0	0	0	1	1	0	0	0	0	0	0	0		1.1	LCX	0.97	0	0.988	0	0	54	12.18
B-301	1	77	23.26	51	1	0	1	1	0	0		0	0	0	0	0	0	0	1	219	37	224	137	14.6	5.6	0.445	10.8	0	0	0	0	0	0	1	0	0	0	0	0		1.4	LAD	0.73	1	0.881	1	1	65	38.03
B-302	2	67	27.27	42	1	0	1	1	1	1	0	0	1	1	0	1	1	0	0	127	40	346	18	12.7	6.6	0.077	229.4	0	0	1	0	1	1	0	0	0	0	0	0		1.1	LAD	0.89	0	0.972	0	0	53	9.65
B-303	1	67	23.75	47	1	0	0	1	0	0		0	0	0	0	0	0	0	1	229	48	142	153	15.4	6	0.336	18.7	0	0	0	0	1	1	0	0	0	0	0	0		1.2	RCA	0.94	0	0.982	0	0	50	8.73
B-304	2	71	26.77	77	0	0	1	0	0	0		0	0	0	0	0	0	0	3	189	62	53	116	13	5.6	0.162	123	0	0	0	0	1	0	0	0	0	0	0	0		1.4	LAD	0.8	0	0.93	0	0	44	17.73
B-305	1	63	28.4	54	1	0	1	1	0	1	0	0	1	1	0	1	1	0	0	133	47	112	64	14.3	5.9	0.048	57.4	0	0	1	0	1	1	0	0	0	0	0	0		1.2	LCX	0.98	0	0.995	0	0	33	5.86
B-306	1	76	22	100	0	0	1	1	1	0		0	1	1	0	1	0	0	0	188	74	128	88	14.3	6.7	0.029	418.6	1	0	1	0	1	1	0	0	0	0	0	0		1	RCA	1	0	1.006	0	0	36	6.04
B-307	1	75	27.27	48	1	0	1	1	1	1	0	0	0	1	1	1	1	0	1	161	37	232	78	15	8.5	0.323	25.3	1	1	1	0	1	1	1	0	1	0	0	0		2.2	LCX	0.84	0	0.987	0	0	33	3.72
B-308	1	71	24.3	42	1	0	1	1	1	1	0	0	1	1	0	1	1	0	0	122	44	119	54	15.1	6.6	0.015	33.6	0	0	1	0	1	1	0	0	0	1	0	0		1.1	LAD	0.76	1	0.885	1	1	45	32.06
B-309	1	66	25.05	46	1	0	0	1	1	0		0	0	1	0	1	1	0	0	145	38	134	80	15.7	7.3	0.137	15.1	1	0	0	0	1	1	0	0	0	1	0	0		1.7	RCA	0.96	0	1.02	0	0	36	11.46
B-310	1	65	26.08	72	0	0	1	1	1	1	0	0	0	0	0	0	0	0	1	161	41	231	74	11.8	7.9	3.092	18.5	1	1	0	0	0	1	0	0	0	0	0	0		1.2	LAD	0.78	1	0.909	0	1	46	10.72
B-311	1	63	29.86	81	0	0	1	1	0	1	0	0	1	1	0	1	1	0	0	141	36	307	44	14.7	5.9	0.214	35.7	0	0	1	0	1	1	1	0	0	1				1.3	LAD	0.8	0	0.904	0	1	40	16.19
B-312	1	46	26.86	7	1	1	1	1	0	1	1	1	1	1	0	1	1	0	2	170	37	117	110	12.2	5.3	0.417	29.3	0	0	0	1	1	0	0	0	0	0	0	0		1.2	LAD	0.82	0	0.929	0	1	42	10.57
B-313	1	55	28.52	85	0	0	1	1	0	1	0	0	1	1	0	1	1	0	0	145	56	229	43	14.9	6.5	0.075	75.9	0	0	1	0	0	1	0	0	0	0	0	0		1.5	LAD	0.82	0	0.967	0	0	47	13.08
B-314	1	76	27.45	61	0	0	1	1	0	1	0	0	1	1	0	1	1	0	3	99	38	63	48	11	6.3	3.92	93.6	0	0	1	0	0	1	1	0	0	1	0	0		0.9	RCA	0.65	1	0.896	0	1	53	16.44
B-315	2	63	13.76	7	1	1	1	0	0	1	1	1	0	0	0	0	0	1	1	152	50	111	80	9.6	5.4	0.91	1678.3	0	0	0	0	1	0	0	0	0	1	0	0		1.8	LCX	0.96	0	0.969	0	0	51	12.78
B-316	1	74	22.58	53	1	0	1	1	1	1	0	0	0	0	0	0	0	0	1	212	45	168	133	14.7	8.3	0.676	473	1	0	0	1	0	1	0	0	0	1	1	1	0.79	4	LAD	0.69	1	0.82	1	1	52	40.03
B-317	1	67	22.14	84	0	0	0	1	1	1	1	1	1	0	0	0	0	0	3	178	61	128	91	13.8	6.6	0.393	53.2	1	0	1	0	1	1	0	0	0	0	0	0		1.5	LAD	0.84	0	0.948	0	0	61	13.06
B-318	2	79	22.45	77	0	0	0	1	1	0		0	0	0	0	1	1	0	0	157	85	68	58	11.7	7.3	0.012	38.9	0	0	0	0	1	1	0	0	0	0	0	0		0.9	LAD	0.81	0	0.905	0	1	39	4.88
B-319	2	65	18.2	17	1	0	1	1	1	1	0	0	0	0	0	0	0	0	2	170	40	98	110	11.1	5	1.836	5127	1	1	0	1	0	1	1	0	0	0	0	0	1.59	2	LAD	0.7	1	0.763	1	1	51	12.56
B-320	1	78	23.23	28	1	0	1	1	1	1	0	0	1	0	0	0	0	0	3	199	42	120	133	16.6	6.2	0.93	493.8	0	0	1	0	1	0	0	0	0	0	0	0		1	LAD	0.83	0	0.916	0	1	60	23.9
B-321	1	80	23.73	35	1	0	1	1	0	1	0	0	0	0	0	0	0	0	0	203	52	163	118	12.6	6	0.129	39.3	0	0	0	1	0	0	1	0	0	0	0	0		1.3	LCX	0.9	0	0.991	0	0	52	10.75
B-322	2	69	22.97	61	0	0	1	1	0	0		0	1	1	0	1	1	0	0	192	58	179	98	14	6.1	0.034	27.9	0	0	1	0	1	1	0	0	0	0	0	0		1.3	LAD	0.86	0	0.935	0	0	43	26.3
B-323	2	69	29.32	57	1	0	1	1	0	0		0	1	1	0	1	1	0	0	187	70	98	97	14.5	6.1	0.101	114.7	0	0	1	0	1	1	0	0	0	0	0	0		1.9	LAD	0.9	0	0.966	0	0	45	16.3
[truncated: 16 more columns]
